# Supplementary material for: Liver transcriptome profiling and functional analysis of intrauterine growth restriction (IUGR) piglets reveals a genetic correction and sexual-dimorphic gene expression during postnatal development
Source: BMC Genomics. 2020 Oct 8;21:701. doi: 10.1186/s12864-020-07094-9 (PMC7545842; doi:10.1186/s12864-020-07094-9)
Supplement: Supplementary file 1 — Additional file 1: Table S1. DEGs between the IUGR and NBW piglets on day 1 (Fold change > 2 or < 0.5, P < 0.05). Table S2. DEGs between the IUGR and NBW piglets on day 7 (Fold change > 2 or < 0.5, P < 0.05). Table S3. DEGs between the IUGR and NBW piglets on day 28 (Fold change > 2 or < 0.5, P < 0.05). Table S4. DEGs between the female IUGR and female NBW piglets on day 1 (Fold change > 2 or < 0.5, P < 0.05). Table S5. DEGs between the female IUGR and female NBW piglets on day 7 (Fold change > 2 or < 0.5, P < 0.05). Table S6. DEGs between the female IUGR and female NBW piglets on day 28 (Fold change > 2 or < 0.5, P < 0.05). Table S7. DEGs between the male IUGR and male NBW piglets on day 1 (Fold change > 2 or < 0.5, P < 0.05). Table S8. DEGs between the male IUGR and male NBW piglets on day 7 (Fold change > 2 or < 0.5, P < 0.05). Table S9. DEGs between the male IUGR and male NBW piglets on day 28 (Fold change > 2 or < 0.5, P < 0.05). Table S10. Primer sequences of the differentially expressed genes identified by quantitative real-time polymerase chain reaction. [file 12864_2020_7094_MOESM1_ESM.xlsx]

## Sheet: Table S1
Table S1. DEGs between the IUGR and NBW piglets on day 1 (Fold change > 2 or < 0.5, P < 0.05)
Ensembl ID	Gene Name	Description	Fold change	P-value
ENSSSCG00000001203	ZSCAN9	zinc finger and SCAN domain containing 9 [Source:HGNC Symbol;Acc:HGNC:12984]	3.33943	0.012263
ENSSSCG00000003740	ZSCAN30	zinc finger and SCAN domain containing 30 [Source:HGNC Symbol;Acc:HGNC:33517]	2.17739	0.019514
ENSSSCG00000003998	ZNF274	zinc finger protein 274 [Source:HGNC Symbol;Acc:HGNC:13068]	2.07844	0.043471
ENSSSCG00000001241	ZFP57	-	2.31996	0.015559
ENSSSCG00000030095	ZBTB16	zinc finger and BTB domain containing 16 [Source:HGNC Symbol;Acc:HGNC:12930]	2.47049	0.00063486
ENSSSCG00000016427	XRCC2	X-ray repair complementing defective repair in Chinese hamster cells 2 [Source:HGNC Symbol;Acc:HGNC:12829]	0.479266	0.0077284
ENSSSCG00000006191	XKR9	X-linked Kx blood group related 9 [Source:HGNC Symbol;Acc:HGNC:20937]	0.463615	0.043683
ENSSSCG00000029852	WNT5A	wingless-type MMTV integration site family member 5A [Source:HGNC Symbol;Acc:HGNC:12784]	0.487103	0.045941
ENSSSCG00000017317	WNT3	wingless-type MMTV integration site family member 3 [Source:HGNC Symbol;Acc:HGNC:12782]	6.58188	0.033901
ENSSSCG00000009300	WASF3	WAS protein family member 3 [Source:HGNC Symbol;Acc:HGNC:12734]	2.09609	0.011382
ENSSSCG00000002506	VRK1	vaccinia related kinase 1 [Source:HGNC Symbol;Acc:HGNC:12718]	0.481931	0.010798
ENSSSCG00000025226	UGT2A3	UDP glucuronosyltransferase 2 family, polypeptide A3 [Source:HGNC Symbol;Acc:HGNC:28528]	0.226267	0.00074741
ENSSSCG00000014834	UCP3	uncoupling protein 3 (mitochondrial, proton carrier) [Source:HGNC Symbol;Acc:HGNC:12519]	5.8665	0.039719
ENSSSCG00000006681	TXNIP	Thioredoxin-interacting protein [Source:UniProtKB/Swiss-Prot;Acc:Q2HY40]	2.25824	0.0099161
ENSSSCG00000005849	TUBB4B	tubulin beta 4B class IVb [Source:HGNC Symbol;Acc:HGNC:20771]	0.399481	0.00058657
ENSSSCG00000001379	TUBB	Tubulin beta chain [Source:UniProtKB/Swiss-Prot;Acc:Q767L7]	0.361408	0.00016684
ENSSSCG00000016215	TUBA4A	tubulin alpha 4a [Source:HGNC Symbol;Acc:HGNC:12407]	0.411453	0.001355
ENSSSCG00000000194	TUBA1C	tubulin alpha 1c [Source:HGNC Symbol;Acc:HGNC:20768]	0.426583	0.0012299
ENSSSCG00000000190	TUBA1B	Tubulin alpha-1B chain [Source:UniProtKB/Swiss-Prot;Acc:Q2XVP4]	0.455019	0.004836
ENSSSCG00000017863	TRPV1	transient receptor potential cation channel, subfamily V, member 1 [Source:HGNC Symbol;Acc:HGNC:12716]	2.57398	0.019893
ENSSSCG00000020746	TRIM7	tripartite motif containing 7 [Source:HGNC Symbol;Acc:HGNC:16278]	2.17468	0.017864
ENSSSCG00000000515	TRHDE	thyrotropin-releasing hormone degrading enzyme [Source:HGNC Symbol;Acc:HGNC:30748]	0.0772511	2.3041e-06
ENSSSCG00000013372	TPH1	tryptophan hydroxylase 1 [Source:HGNC Symbol;Acc:HGNC:12008]	0.216885	3.9032e-05
ENSSSCG00000025592	TP63	tumor protein p63 [Source:HGNC Symbol;Acc:HGNC:15979]	0.471686	0.014859
ENSSSCG00000023609	TP53INP1	tumor protein p53 inducible nuclear protein 1 [Source:HGNC Symbol;Acc:HGNC:18022]	2.65332	0.00066017
ENSSSCG00000006235	TOX	thymocyte selection associated high mobility group box [Source:HGNC Symbol;Acc:HGNC:18988]	6.24543	0.0065525
ENSSSCG00000003331	TNFRSF4	tumor necrosis factor receptor superfamily member 4 [Source:HGNC Symbol;Acc:HGNC:11918]	0.379402	0.045014
ENSSSCG00000016396	TNFAIP6	-	0.314319	0.0040871
ENSSSCG00000001404	TNF	Tumor necrosis factor Tumor necrosis factor, membrane form Intracellular domain 1 Intracellular domain 2 C-domain 1 C-domain 2 Tumor necrosis factor, soluble form [Source:UniProtKB/Swiss-Prot;Acc:P23563]	0.480664	0.038735
ENSSSCG00000001397	TMP-CH242-74M17.4	-	2.4882	0.035353
ENSSSCG00000028530	TMEM52	transmembrane protein 52 [Source:HGNC Symbol;Acc:HGNC:27916]	5.74975	0.006969
ENSSSCG00000005266	TMC1	transmembrane channel like 1 [Source:HGNC Symbol;Acc:HGNC:16513]	3.87098	0.0082548
ENSSSCG00000013087	TKFC	triokinase/FMN cyclase [Source:HGNC Symbol;Acc:HGNC:24552]	0.448195	0.0022563
ENSSSCG00000001484	TINAG	tubulointerstitial nephritis antigen [Source:HGNC Symbol;Acc:HGNC:14599]	0.332148	0.011994
ENSSSCG00000012994	TIGD3	tigger transposable element derived 3 [Source:HGNC Symbol;Acc:HGNC:18334]	0.395432	0.041581
ENSSSCG00000004980	THSD4	thrombospondin type 1 domain containing 4 [Source:HGNC Symbol;Acc:HGNC:25835]	2.19132	0.012955
ENSSSCG00000006614	THEM5	thioesterase superfamily member 5 [Source:HGNC Symbol;Acc:HGNC:26755]	10.6287	0.0032711
ENSSSCG00000011848	TFRC	transferrin receptor [Source:HGNC Symbol;Acc:HGNC:11763]	0.275285	0.04358
ENSSSCG00000015732	TFCP2L1	transcription factor CP2-like 1 [Source:HGNC Symbol;Acc:HGNC:17925]	2.12859	0.040934
ENSSSCG00000021075	TDRD1	tudor domain containing 1 [Source:HGNC Symbol;Acc:HGNC:11712]	0.332632	0.037679
ENSSSCG00000003927	TCTEX1D4	Tctex1 domain containing 4 [Source:HGNC Symbol;Acc:HGNC:32315]	5.76212	0.0052417
ENSSSCG00000009465	TBC1D4	TBC1 domain family member 4 [Source:HGNC Symbol;Acc:HGNC:19165]	2.22762	0.0062241
ENSSSCG00000003718	TAF4B	TATA-box binding protein associated factor 4b [Source:HGNC Symbol;Acc:HGNC:11538]	2.19406	0.0091894
ENSSSCG00000028063	TACC2	transforming, acidic coiled-coil containing protein 2 [Source:HGNC Symbol;Acc:HGNC:11523]	0.421937	0.040722
ENSSSCG00000006829	SYPL2	synaptophysin-like 2 [Source:HGNC Symbol;Acc:HGNC:27638]	3.62932	0.045292
ENSSSCG00000002929	SYNE4	spectrin repeat containing, nuclear envelope family member 4 [Source:HGNC Symbol;Acc:HGNC:26703]	3.76565	0.00069083
ENSSSCG00000000094	SUN2	Sad1 and UNC84 domain containing 2 [Source:HGNC Symbol;Acc:HGNC:14210]	2.25668	0.010126
ENSSSCG00000003130	SULT2A1	sulfotransferase family 2A member 1 [Source:HGNC Symbol;Acc:HGNC:11458]	2.19071	0.0027088
ENSSSCG00000028691	SULT1C3	sulfotransferase family 1C member 3 [Source:HGNC Symbol;Acc:HGNC:33543]	2.06265	0.0032223
ENSSSCG00000007714	STX1A	syntaxin 1A [Source:HGNC Symbol;Acc:HGNC:11433]	0.451657	0.026158
ENSSSCG00000008923	STAP1	signal transducing adaptor family member 1 [Source:HGNC Symbol;Acc:HGNC:24133]	2.94425	0.006481
ENSSSCG00000024441	ST6GALNAC3	ST6 (alpha-N-acetyl-neuraminyl-2,3-beta-galactosyl-1,3)-N-acetylgalactosaminide alpha-2,6-sialyltransferase 3 [Source:HGNC Symbol;Acc:HGNC:19343]	3.41788	0.043893
ENSSSCG00000025955	SSBP4	single stranded DNA binding protein 4 [Source:HGNC Symbol;Acc:HGNC:15676]	2.15756	0.020151
ENSSSCG00000029815	SRGAP1	SLIT-ROBO Rho GTPase activating protein 1 [Source:HGNC Symbol;Acc:HGNC:17382]	2.36821	0.0048835
ENSSSCG00000024751	SPRED3	sprouty-related, EVH1 domain containing 3 [Source:HGNC Symbol;Acc:HGNC:31041]	0.475132	0.016542
ENSSSCG00000005221	SPATA6L	spermatogenesis associated 6-like [Source:HGNC Symbol;Acc:HGNC:25472]	2.56828	0.039425
ENSSSCG00000000910	SOCS2	suppressor of cytokine signaling 2 [Source:HGNC Symbol;Acc:HGNC:19382]	2.17694	0.020042
ENSSSCG00000022913	SLPI	antileukoproteinase [Source:RefSeq peptide;Acc:NP_999035]	0.11017	0.0057486
ENSSSCG00000003972	SLFNL1	schlafen like 1 [Source:HGNC Symbol;Acc:HGNC:26313]	3.91578	0.029624
ENSSSCG00000002827	SLC6A2	solute carrier family 6 (neurotransmitter transporter), member 2 [Source:HGNC Symbol;Acc:HGNC:11048]	5.79175	0.013021
ENSSSCG00000003882	SLC5A9	solute carrier family 5 (sodium/sugar cotransporter), member 9 [Source:HGNC Symbol;Acc:HGNC:22146]	0.313992	0.020577
ENSSSCG00000004923	SLC51B	solute carrier family 51 beta subunit [Source:HGNC Symbol;Acc:HGNC:29956]	0.315191	3.4053e-05
ENSSSCG00000005472	SLC46A2	solute carrier family 46 member 2 [Source:HGNC Symbol;Acc:HGNC:16055]	2.09246	0.025777
ENSSSCG00000025981	SLC38A5	solute carrier family 38 member 5 [Source:HGNC Symbol;Acc:HGNC:18070]	2.51246	0.005922
ENSSSCG00000024166	SLC2A6	solute carrier family 2 (facilitated glucose transporter), member 6 [Source:HGNC Symbol;Acc:HGNC:11011]	0.48113	0.018036
ENSSSCG00000014257	SLC27A6	solute carrier family 27 (fatty acid transporter), member 6 [Source:HGNC Symbol;Acc:HGNC:11000]	0.297467	0.043798
ENSSSCG00000028969	SLC26A4	solute carrier family 26 (anion exchanger), member 4 [Source:HGNC Symbol;Acc:HGNC:8818]	10.3776	0.046922
ENSSSCG00000002515	SLC25A47	solute carrier family 25 member 47 [Source:HGNC Symbol;Acc:HGNC:20115]	2.10935	0.020625
ENSSSCG00000002520	SLC25A29	solute carrier family 25 (mitochondrial carnitine/acylcarnitine carrier), member 29 [Source:HGNC Symbol;Acc:HGNC:20116]	2.57398	0.012041
ENSSSCG00000013296	SLC1A2	solute carrier family 1 (glial high affinity glutamate transporter), member 2 [Source:HGNC Symbol;Acc:HGNC:10940]	9.63043	0.0014582
ENSSSCG00000005222	SLC1A1	excitatory amino acid transporter 3 [Source:RefSeq peptide;Acc:NP_001158121]	0.446521	0.0027219
ENSSSCG00000010210	SLC16A9	solute carrier family 16 member 9 [Source:HGNC Symbol;Acc:HGNC:23520]	2.58739	0.016133
ENSSSCG00000000456	SLC16A7	solute carrier family 16 (monocarboxylate transporter), member 7 [Source:HGNC Symbol;Acc:HGNC:10928]	0.334969	0.0043074
ENSSSCG00000001454	SLA-DRB2	-	0.450969	0.0090616
ENSSSCG00000001455	SLA-DRB1	-	0.34291	0.020695
ENSSSCG00000005089	SIX4	SIX homeobox 4 [Source:HGNC Symbol;Acc:HGNC:10890]	13.9791	0.013016
ENSSSCG00000005087	SIX1	SIX homeobox 1 [Source:HGNC Symbol;Acc:HGNC:10887]	22.171	0.00028486
ENSSSCG00000013503	SHD	Src homology 2 domain containing transforming protein D [Source:HGNC Symbol;Acc:HGNC:30633]	3.45671	0.021086
ENSSSCG00000003562	SFN	stratifin [Source:HGNC Symbol;Acc:HGNC:10773]	5.98354	0.02749
ENSSSCG00000016233	SERPINE2	serpin peptidase inhibitor, clade E (nexin, plasminogen activator inhibitor type 1), member 2 [Source:HGNC Symbol;Acc:HGNC:8951]	0.496512	0.016394
ENSSSCG00000017095	SEMA5A	sema domain, seven thrombospondin repeats (type 1 and type 1-like), transmembrane domain (TM) and short cytoplasmic domain, (semaphorin) 5A [Source:HGNC Symbol;Acc:HGNC:10736]	3.21206	0.020389
ENSSSCG00000006286	SELE	E-selectin precursor [Source:RefSeq peptide;Acc:NP_999433]	0.133	9.6473e-06
ENSSSCG00000000415	SDR9C7	short chain dehydrogenase/reductase family 9C, member 7 [Source:HGNC Symbol;Acc:HGNC:29958]	0.213144	0.0089969
ENSSSCG00000008601	SDC1	syndecan-1 precursor [Source:RefSeq peptide;Acc:NP_001230119]	0.474803	0.0067348
ENSSSCG00000000029	SCUBE1	signal peptide, CUB domain, EGF-like 1 [Source:HGNC Symbol;Acc:HGNC:13441]	2.46673	0.015766
ENSSSCG00000007836	SCNN1G	sodium channel, non voltage gated 1 gamma subunit [Source:HGNC Symbol;Acc:HGNC:10602]	4.12845	0.01118
ENSSSCG00000000707	SCNN1A	sodium channel, non voltage gated 1 alpha subunit [Source:HGNC Symbol;Acc:HGNC:10599]	2.69073	0.0064765
ENSSSCG00000003971	SCMH1	sex comb on midleg homolog 1 (Drosophila) [Source:HGNC Symbol;Acc:HGNC:19003]	2.21606	0.017431
ENSSSCG00000024111	SCGB3A2	secretoglobin, family 3A, member 2 [Source:HGNC Symbol;Acc:HGNC:18391]	2.94262	0.0011263
ENSSSCG00000004112	SAMD5	sterile alpha motif domain containing 5 [Source:HGNC Symbol;Acc:HGNC:21180]	0.264529	0.00032941
ENSSSCG00000028079	RPL15	ribosomal protein L15 [Source:HGNC Symbol;Acc:HGNC:10306]	0.335132	0.020006
ENSSSCG00000004576	RORA	RAR-related orphan receptor A [Source:HGNC Symbol;Acc:HGNC:10258]	3.81557	0.004374
ENSSSCG00000003729	RNF125	ring finger protein 125, E3 ubiquitin protein ligase [Source:HGNC Symbol;Acc:HGNC:21150]	2.28992	0.0086338
ENSSSCG00000000168	RFX4	regulatory factor X4 [Source:HGNC Symbol;Acc:HGNC:9985]	3.46415	0.047429
ENSSSCG00000000594	RERGL	RERG/RAS-like [Source:HGNC Symbol;Acc:HGNC:26213]	0.128505	0.0089839
ENSSSCG00000024919	RDH16	-	0.342268	0.024679
ENSSSCG00000010626	RBM20	RNA binding motif protein 20 [Source:HGNC Symbol;Acc:HGNC:27424]	3.53032	0.045773
ENSSSCG00000007575	RADIL	Ras association and DIL domains [Source:HGNC Symbol;Acc:HGNC:22226]	2.18813	0.015795
ENSSSCG00000021036	RAB3B	RAB3B, member RAS oncogene family [Source:HGNC Symbol;Acc:HGNC:9778]	6.52646	0.017441
ENSSSCG00000012658	RAB33A	RAB33A, member RAS oncogene family [Source:HGNC Symbol;Acc:HGNC:9773]	7.86039	0.0015678
ENSSSCG00000002979	PSP-II	-	6.31508	0.012048
ENSSSCG00000007748	PSPH	phosphoserine phosphatase [Source:HGNC Symbol;Acc:HGNC:9577]	0.315432	0.0019303
ENSSSCG00000017396	PSMC3IP	PSMC3 interacting protein [Source:HGNC Symbol;Acc:HGNC:17928]	0.397355	0.043935
ENSSSCG00000004452	PRSS35	protease, serine 35 [Source:HGNC Symbol;Acc:HGNC:21387]	0.458566	0.042252
ENSSSCG00000030518	PRSS33	protease, serine 33 [Source:HGNC Symbol;Acc:HGNC:30405]	3.8777	0.0033624
ENSSSCG00000026585	PROCR	protein C receptor [Source:HGNC Symbol;Acc:HGNC:9452]	2.58112	0.012197
ENSSSCG00000029449	PRG4	proteoglycan 4 [Source:HGNC Symbol;Acc:HGNC:9364]	0.378588	0.00013936
ENSSSCG00000000997	PPP1R3G	protein phosphatase 1 regulatory subunit 3G [Source:HGNC Symbol;Acc:HGNC:14945]	2.97935	0.0035633
ENSSSCG00000022797	PPP1R3B	protein phosphatase 1 regulatory subunit 3B [Source:HGNC Symbol;Acc:HGNC:14942]	0.40388	0.00049562
ENSSSCG00000029515	PON3	paraoxonase 3 [Source:HGNC Symbol;Acc:HGNC:9206]	0.175933	7.2319e-05
ENSSSCG00000012841	PNPLA2	patatin like phospholipase domain containing 2 [Source:HGNC Symbol;Acc:HGNC:30802]	2.04004	0.0058389
ENSSSCG00000006876	PLPPR5	phospholipid phosphatase related 5 [Source:HGNC Symbol;Acc:HGNC:31703]	0.493321	0.023086
ENSSSCG00000027550	PLCD1	phospholipase C delta 1 [Source:HGNC Symbol;Acc:HGNC:9060]	2.13051	0.0041849
ENSSSCG00000007032	PLAT	plasminogen activator, tissue [Source:HGNC Symbol;Acc:HGNC:9051]	0.386462	0.00054741
ENSSSCG00000006247	PLAG1	PLAG1 zinc finger [Source:HGNC Symbol;Acc:HGNC:9045]	2.53186	0.0026606
ENSSSCG00000029264	PKMYT1	membrane-associated tyrosine- and threonine-specific cdc2-inhibitory kinase [Source:RefSeq peptide;Acc:NP_001152782]	0.454547	0.035568
ENSSSCG00000017274	PITPNC1	cytoplasmic phosphatidylinositol transfer protein 1 [Source:RefSeq peptide;Acc:NP_001137194]	2.20549	0.014317
ENSSSCG00000010026	PIK3IP1	phosphoinositide-3-kinase interacting protein 1 [Source:HGNC Symbol;Acc:HGNC:24942]	2.23829	0.0016982
ENSSSCG00000000591	PIK3C2G	phosphatidylinositol-4-phosphate 3-kinase catalytic subunit type 2 gamma [Source:HGNC Symbol;Acc:HGNC:8973]	0.474474	0.0075846
ENSSSCG00000010205	PHYHIPL	phytanoyl-CoA hydroxylase-interacting protein-like [Source:RefSeq peptide;Acc:NP_001231510]	0.370001	0.0014654
ENSSSCG00000009621	PHYHIP	phytanoyl-CoA 2-hydroxylase interacting protein [Source:HGNC Symbol;Acc:HGNC:16865]	0.185231	0.012023
ENSSSCG00000011353	PFKFB4	6-phosphofructo-2-kinase/fructose-2,6-biphosphatase 4 [Source:HGNC Symbol;Acc:HGNC:8875]	2.57148	0.00093247
ENSSSCG00000015334	PDK4	pyruvate dehydrogenase kinase, isozyme 4 [Source:HGNC Symbol;Acc:HGNC:8812]	2.33383	0.001275
ENSSSCG00000014097	PDE8B	phosphodiesterase 8B [Source:HGNC Symbol;Acc:HGNC:8794]	2.07887	0.0074045
ENSSSCG00000000603	PDE6H	phosphodiesterase 6H [Source:HGNC Symbol;Acc:HGNC:8790]	4.68517	0.010934
ENSSSCG00000003805	PDE4B	cAMP-specific 3',5'-cyclic phosphodiesterase 4B isoform 1 [Source:RefSeq peptide;Acc:NP_001123491]	0.495377	0.049926
ENSSSCG00000011683	PCOLCE2	procollagen C-endopeptidase enhancer 2 [Source:HGNC Symbol;Acc:HGNC:8739]	2.20656	0.0038047
ENSSSCG00000030642	PCNA	proliferating cell nuclear antigen [Source:RefSeq peptide;Acc:NP_001278854]	0.461659	0.03596
ENSSSCG00000026471	PCDHA3	protocadherin alpha 3 [Source:HGNC Symbol;Acc:HGNC:8669]	6.75287	0.015235
ENSSSCG00000013320	PAX6	paired box 6 [Source:HGNC Symbol;Acc:HGNC:8620]	8.96187	0.00021714
ENSSSCG00000003551	PAQR7	Membrane progestin receptor alpha [Source:UniProtKB/Swiss-Prot;Acc:Q865K8]	0.32439	2.929e-05
ENSSSCG00000004968	PAQR5	progestin and adipoQ receptor family member V [Source:HGNC Symbol;Acc:HGNC:29645]	0.494554	0.022166
ENSSSCG00000029665	PAPOLB	poly(A) polymerase beta [Source:HGNC Symbol;Acc:HGNC:15970]	2.21422	0.024542
ENSSSCG00000005450	PALM2	paralemmin 2 [Source:HGNC Symbol;Acc:HGNC:15845]	0.332287	0.00060964
ENSSSCG00000029468	P2RX3	purinergic receptor P2X, ligand gated ion channel, 3 [Source:HGNC Symbol;Acc:HGNC:8534]	5.02213	0.0021533
ENSSSCG00000012862	OSBPL5	oxysterol binding protein like 5 [Source:HGNC Symbol;Acc:HGNC:16392]	2.42284	0.0016122
ENSSSCG00000030012	OLFML1	olfactomedin like 1 [Source:HGNC Symbol;Acc:HGNC:24473]	0.407367	0.012094
ENSSSCG00000006858	OLFM3	olfactomedin 3 [Source:HGNC Symbol;Acc:HGNC:17990]	4.38416	0.0028131
ENSSSCG00000015682	NXPH2	neurexophilin 2 [Source:HGNC Symbol;Acc:HGNC:8076]	0.0935447	0.017896
ENSSSCG00000005106	NTRK3	neurotrophic tyrosine kinase, receptor, type 3 [Source:HGNC Symbol;Acc:HGNC:8033]	3.12856	0.012866
ENSSSCG00000006852	NTNG1	netrin G1 [Source:HGNC Symbol;Acc:HGNC:23319]	6.49442	0.044971
ENSSSCG00000004291	NT5E	5'-nucleotidase, ecto (CD73) [Source:HGNC Symbol;Acc:HGNC:8021]	0.440893	0.008366
ENSSSCG00000024496	NSUN7	NOP2/Sun RNA methyltransferase family member 7 [Source:HGNC Symbol;Acc:HGNC:25857]	3.24856	0.040496
ENSSSCG00000025914	NRXN3	neurexin 3 [Source:HGNC Symbol;Acc:HGNC:8010]	0.163436	0.035993
ENSSSCG00000001860	NRG4	neuregulin 4 [Source:HGNC Symbol;Acc:HGNC:29862]	2.71377	0.018557
ENSSSCG00000015445	NRCAM	neuronal cell adhesion molecule [Source:HGNC Symbol;Acc:HGNC:7994]	2.68533	0.013584
ENSSSCG00000025475	NPR3	natriuretic peptide receptor 3 [Source:HGNC Symbol;Acc:HGNC:7945]	2.92513	0.00065942
ENSSSCG00000006002	NOV	nephroblastoma overexpressed [Source:HGNC Symbol;Acc:HGNC:7885]	0.385446	0.0036791
ENSSSCG00000016678	NOD1	nucleotide binding oligomerization domain containing 1 [Source:HGNC Symbol;Acc:HGNC:16390]	0.498201	0.027123
ENSSSCG00000027997	NME5	NME/NM23 family member 5 [Source:HGNC Symbol;Acc:HGNC:7853]	0.32608	0.0023145
ENSSSCG00000016873	NIM1K	NIM1 serine/threonine protein kinase [Source:HGNC Symbol;Acc:HGNC:28646]	3.70224	0.0036372
ENSSSCG00000007430	NEURL2	neuralized E3 ubiquitin protein ligase 2 [Source:HGNC Symbol;Acc:HGNC:16156]	2.16445	0.047918
ENSSSCG00000011090	NEBL	nebulette [Source:HGNC Symbol;Acc:HGNC:16932]	0.470185	0.021764
ENSSSCG00000028777	MYLK4	myosin light chain kinase family member 4 [Source:HGNC Symbol;Acc:HGNC:27972]	3.71304	0.0036465
ENSSSCG00000001063	MYLIP	myosin regulatory light chain interacting protein [Source:HGNC Symbol;Acc:HGNC:21155]	2.07211	0.049955
ENSSSCG00000005965	MYC	myc proto-oncogene protein [Source:RefSeq peptide;Acc:NP_001005154]	2.1431	0.030026
ENSSSCG00000012832	MXRA5	matrix-remodelling associated 5 [Source:HGNC Symbol;Acc:HGNC:7539]	0.494177	0.011585
ENSSSCG00000005995	MTBP	MDM2 binding protein [Source:HGNC Symbol;Acc:HGNC:7417]	0.415926	0.039629
ENSSSCG00000006187	MSC	musculin [Source:HGNC Symbol;Acc:HGNC:7321]	0.477013	0.040391
ENSSSCG00000017367	MPP2	membrane protein, palmitoylated 2 [Source:HGNC Symbol;Acc:HGNC:7220]	2.27174	0.00089525
ENSSSCG00000030906	MPL	MPL proto-oncogene, thrombopoietin receptor [Source:HGNC Symbol;Acc:HGNC:7217]	0.424283	0.025208
ENSSSCG00000001248	MOG	-	2.5617	0.039768
ENSSSCG00000009009	MND1	meiotic nuclear divisions 1 [Source:HGNC Symbol;Acc:HGNC:24839]	0.350018	0.039498
ENSSSCG00000002806	MMP15	matrix metallopeptidase 15 [Source:HGNC Symbol;Acc:HGNC:7161]	2.1851	0.0046494
ENSSSCG00000014987	MMP12	matrix metallopeptidase 12 [Source:HGNC Symbol;Acc:HGNC:7158]	5.88809	0.036504
ENSSSCG00000007578	MMD2	monocyte to macrophage differentiation-associated 2 [Source:HGNC Symbol;Acc:HGNC:30133]	15.4475	0.0025756
ENSSSCG00000005166	MLLT3	myeloid/lymphoid or mixed-lineage leukemia; translocated to, 3 [Source:HGNC Symbol;Acc:HGNC:7136]	2.15054	0.0038077
ENSSSCG00000012564	MID2	midline 2 [Source:HGNC Symbol;Acc:HGNC:7096]	2.05965	0.012465
ENSSSCG00000006981	MICU3	mitochondrial calcium uptake family member 3 [Source:HGNC Symbol;Acc:HGNC:27820]	2.94793	0.0011413
ENSSSCG00000009709	MFAP3L	microfibrillar associated protein 3 like [Source:HGNC Symbol;Acc:HGNC:29083]	0.158044	0.0054338
ENSSSCG00000001848	MESP2	mesoderm posterior bHLH transcription factor 2 [Source:HGNC Symbol;Acc:HGNC:29659]	0.295044	0.033334
ENSSSCG00000021222	MCT7	tryptase precursor [Source:RefSeq peptide;Acc:NP_999356]	0.27878	0.015134
ENSSSCG00000012676	MBNL3	muscleblind-like splicing regulator 3 [Source:HGNC Symbol;Acc:HGNC:20564]	2.13317	0.007493
ENSSSCG00000009060	MAML3	mastermind like transcriptional coactivator 3 [Source:HGNC Symbol;Acc:HGNC:16272]	2.56276	0.016694
ENSSSCG00000030165	MAFF	v-maf avian musculoaponeurotic fibrosarcoma oncogene homolog F [Source:HGNC Symbol;Acc:HGNC:6780]	2.45956	0.030752
ENSSSCG00000021190	MADCAM1	mucosal vascular addressin cell adhesion molecule 1 [Source:HGNC Symbol;Acc:HGNC:6765]	0.429997	0.047099
ENSSSCG00000015677	LYPD6B	LY6/PLAUR domain containing 6B [Source:HGNC Symbol;Acc:HGNC:27018]	0.120333	0.016914
ENSSSCG00000023672	LRRC30	leucine rich repeat containing 30 [Source:HGNC Symbol;Acc:HGNC:30219]	0.205057	0.0033253
ENSSSCG00000007359	LPIN3	lipin 3 [Source:HGNC Symbol;Acc:HGNC:14451]	2.06465	0.005633
ENSSSCG00000001872	LINGO1	leucine rich repeat and Ig domain containing 1 [Source:HGNC Symbol;Acc:HGNC:21205]	0.325674	0.013877
ENSSSCG00000012590	LHFPL1	lipoma HMGIC fusion partner-like 1 [Source:HGNC Symbol;Acc:HGNC:6587]	0.21594	0.0020775
ENSSSCG00000028927	LGI2	leucine-rich repeat LGI family member 2 [Source:HGNC Symbol;Acc:HGNC:18710]	10.6096	0.022616
ENSSSCG00000002983	LGALS13	-	0.152555	0.037569
ENSSSCG00000009148	LEF1	lymphoid enhancer-binding factor 1 [Source:HGNC Symbol;Acc:HGNC:6551]	3.23732	0.0046872
ENSSSCG00000014290	LEAP2	liver expressed antimicrobial peptide 2 [Source:HGNC Symbol;Acc:HGNC:29571]	0.305639	0.0056364
ENSSSCG00000013366	LDHA	lactate dehydrogenase A [Source:HGNC Symbol;Acc:HGNC:6535]	0.491376	0.013037
ENSSSCG00000017460	KRT12	keratin 12, type I [Source:HGNC Symbol;Acc:HGNC:6414]	11.5683	0.048516
ENSSSCG00000029005	KPNA2	karyopherin alpha 2 (RAG cohort 1, importin alpha 1) [Source:HGNC Symbol;Acc:HGNC:6395]	0.496822	0.024091
ENSSSCG00000030799	KLHL38	kelch like family member 38 [Source:HGNC Symbol;Acc:HGNC:34435]	6.9355	0.01087
ENSSSCG00000016110	KIAA2012	KIAA2012 [Source:HGNC Symbol;Acc:HGNC:51250]	3.38816	0.038046
ENSSSCG00000015538	KIAA1614	KIAA1614 [Source:HGNC Symbol;Acc:HGNC:29327]	2.12564	0.0051117
ENSSSCG00000013311	KIAA1549L	KIAA1549-like [Source:HGNC Symbol;Acc:HGNC:24836]	2.22746	0.010293
ENSSSCG00000014303	JADE2	jade family PHD finger 2 [Source:HGNC Symbol;Acc:HGNC:22984]	2.50516	0.00225
ENSSSCG00000024844	ITGB5	integrin subunit beta 5 [Source:HGNC Symbol;Acc:HGNC:6160]	2.41095	0.00059187
ENSSSCG00000004961	ITGA11	integrin subunit alpha 11 [Source:HGNC Symbol;Acc:HGNC:6136]	0.460158	0.029264
ENSSSCG00000000748	IQSEC3	IQ motif and Sec7 domain 3 [Source:HGNC Symbol;Acc:HGNC:29193]	4.82691	0.016033
ENSSSCG00000000442	INHBE	inhibin beta E [Source:HGNC Symbol;Acc:HGNC:24029]	0.062526	0.00028102
ENSSSCG00000008090	IL1A	interleukin 1 alpha [Source:HGNC Symbol;Acc:HGNC:5991]	0.291426	0.037559
ENSSSCG00000011457	IL17RB	interleukin 17 receptor B [Source:HGNC Symbol;Acc:HGNC:18015]	2.18631	0.013864
ENSSSCG00000016729	IGFBP3	insulin like growth factor binding protein 3 [Source:HGNC Symbol;Acc:HGNC:5472]	0.381829	0.015518
ENSSSCG00000026123	IGFBP2	insulin like growth factor binding protein 2 [Source:HGNC Symbol;Acc:HGNC:5471]	2.7215	0.00011092
ENSSSCG00000016728	IGFBP1	insulin like growth factor binding protein 1 [Source:HGNC Symbol;Acc:HGNC:5469]	4.80821	3.0404e-09
ENSSSCG00000011795	IGF2BP2	insulin like growth factor 2 mRNA binding protein 2 [Source:HGNC Symbol;Acc:HGNC:28867]	2.7467	0.00035477
ENSSSCG00000004812	IGF1R	-	2.01405	0.0078447
ENSSSCG00000000857	IGF1	insulin like growth factor 1 [Source:HGNC Symbol;Acc:HGNC:5464]	0.125617	0.008206
ENSSSCG00000009334	HSPH1	heat shock protein 105 kDa [Source:RefSeq peptide;Acc:NP_001090973]	0.369898	0.032076
ENSSSCG00000009844	HSPB8	heat shock protein family B (small) member 8 [Source:HGNC Symbol;Acc:HGNC:30171]	2.17588	0.0019779
ENSSSCG00000002535	HSP90AA1	heat shock protein 90kDa alpha family class A member 1 [Source:HGNC Symbol;Acc:HGNC:5253]	0.486226	0.0061456
ENSSSCG00000006719	HSD3B1	3 beta-hydroxysteroid dehydrogenase/Delta 5-->4-isomerase 3-beta-hydroxy-Delta(5)-steroid dehydrogenase Steroid Delta-isomerase [Source:UniProtKB/Swiss-Prot;Acc:Q9N119]	0.43167	0.0063698
ENSSSCG00000027854	HSD17B6	hydroxysteroid (17-beta) dehydrogenase 6 [Source:HGNC Symbol;Acc:HGNC:23316]	0.311391	0.0051925
ENSSSCG00000008898	HOPX	HOP homeobox [Source:HGNC Symbol;Acc:HGNC:24961]	0.496202	0.010003
ENSSSCG00000029490	HIST3H2BB	histone cluster 3, H2bb [Source:HGNC Symbol;Acc:HGNC:20514]	17.6488	0.035014
ENSSSCG00000013312	HIPK3	homeodomain interacting protein kinase 3 [Source:HGNC Symbol;Acc:HGNC:4915]	2.36379	0.0063509
ENSSSCG00000003101	HIF3A	hypoxia inducible factor 3, alpha subunit [Source:HGNC Symbol;Acc:HGNC:15825]	4.27108	0.00020343
ENSSSCG00000021207	HESX1	HESX homeobox 1 [Source:HGNC Symbol;Acc:HGNC:4877]	3.0593	0.001731
ENSSSCG00000028875	HAVCR2	hepatitis A virus cellular receptor 2 [Source:HGNC Symbol;Acc:HGNC:18437]	3.24721	0.00025391
ENSSSCG00000022645	H2AFX	H2A histone family member X [Source:HGNC Symbol;Acc:HGNC:4739]	0.475461	0.048762
ENSSSCG00000004393	GTF3C6	general transcription factor IIIC subunit 6 [Source:HGNC Symbol;Acc:HGNC:20872]	0.487576	0.012479
ENSSSCG00000006822	GSTM2	glutathione S-transferase mu 2 (muscle) [Source:HGNC Symbol;Acc:HGNC:4634]	0.496753	0.013166
ENSSSCG00000001523	GRM4	glutamate receptor, metabotropic 4 [Source:HGNC Symbol;Acc:HGNC:4596]	0.409717	0.02634
ENSSSCG00000012638	GRIA3	glutamate receptor, ionotropic, AMPA 3 [Source:HGNC Symbol;Acc:HGNC:4573]	0.238837	0.010451
ENSSSCG00000009517	GPR183	G protein-coupled receptor 183 [Source:HGNC Symbol;Acc:HGNC:3128]	4.56907	0.00037012
ENSSSCG00000007043	GPCPD1	glycerophosphocholine phosphodiesterase 1 [Source:HGNC Symbol;Acc:HGNC:26957]	4.03873	0.012785
ENSSSCG00000001652	GNMT	glycine N-methyltransferase [Source:RefSeq peptide;Acc:NP_001103889]	3.28342	0.0033918
ENSSSCG00000021811	GDPD3	glycerophosphodiester phosphodiesterase domain containing 3 [Source:HGNC Symbol;Acc:HGNC:28638]	0.179829	3.9564e-05
ENSSSCG00000004672	GATM	Glycine amidinotransferase, mitochondrial [Source:UniProtKB/Swiss-Prot;Acc:P50441]	0.404357	0.031056
ENSSSCG00000004729	GANC	glucosidase, alpha; neutral C [Source:HGNC Symbol;Acc:HGNC:4139]	2.29931	0.0031932
ENSSSCG00000023559	GALR1	galanin receptor 1 [Source:HGNC Symbol;Acc:HGNC:4132]	2.44409	0.045827
ENSSSCG00000002306	GALNT16	polypeptide N-acetylgalactosaminyltransferase 16 [Source:HGNC Symbol;Acc:HGNC:23233]	0.315694	0.002345
ENSSSCG00000011195	GALNT15	polypeptide N-acetylgalactosaminyltransferase 15 [Source:HGNC Symbol;Acc:HGNC:21531]	5.49036	0.0082408
ENSSSCG00000000645	GABARAPL1	-	2.16115	0.0029012
ENSSSCG00000004434	FRK	fyn-related Src family tyrosine kinase [Source:HGNC Symbol;Acc:HGNC:3955]	0.466452	0.011093
ENSSSCG00000012399	FOXO4	forkhead box O4 [Source:HGNC Symbol;Acc:HGNC:7139]	2.69111	0.00024636
ENSSSCG00000004387	FOXO3	forkhead box protein O3 [Source:RefSeq peptide;Acc:NP_001129431]	2.00014	0.0064933
ENSSSCG00000017187	FOXJ1	forkhead box J1 [Source:HGNC Symbol;Acc:HGNC:3816]	0.456789	0.033524
ENSSSCG00000014812	FOLR2	folate receptor 2 (fetal) [Source:HGNC Symbol;Acc:HGNC:3793]	0.365793	0.036133
ENSSSCG00000004052	FNDC1	fibronectin type III domain containing 1 [Source:HGNC Symbol;Acc:HGNC:21184]	0.399952	0.0046046
ENSSSCG00000015866	FMNL2	formin like 2 [Source:HGNC Symbol;Acc:HGNC:18267]	2.11257	0.006334
ENSSSCG00000026542	FIGN	fidgetin [Source:HGNC Symbol;Acc:HGNC:13285]	0.427827	0.0078468
ENSSSCG00000022331	FGF13	fibroblast growth factor 13 [Source:HGNC Symbol;Acc:HGNC:3670]	3.16017	0.023246
ENSSSCG00000005981	FBXO32	F-box only protein 32 [Source:RefSeq peptide;Acc:NP_001038053]	9.49521	1.4024e-07
ENSSSCG00000008664	FAM84A	family with sequence similarity 84 member A [Source:HGNC Symbol;Acc:HGNC:20743]	0.487712	0.028223
ENSSSCG00000004245	FAM184A	family with sequence similarity 184 member A [Source:HGNC Symbol;Acc:HGNC:20991]	0.435517	0.0046695
ENSSSCG00000016792	FAM134B	family with sequence similarity 134 member B [Source:HGNC Symbol;Acc:HGNC:25964]	2.5617	0.00061286
ENSSSCG00000011478	FAM107A	family with sequence similarity 107 member A [Source:HGNC Symbol;Acc:HGNC:30827]	2.97585	0.0080519
ENSSSCG00000000605	ERP27	endoplasmic reticulum protein 27 [Source:HGNC Symbol;Acc:HGNC:26495]	2.96884	0.0107
ENSSSCG00000021834	ERCC6L	excision repair cross-complementation group 6 like [Source:HGNC Symbol;Acc:HGNC:20794]	0.378063	0.019013
ENSSSCG00000017497	ERBB2	-	2.06981	0.007236
ENSSSCG00000009132	ENPEP	glutamyl aminopeptidase [Source:RefSeq peptide;Acc:NP_999182]	0.30894	0.0017333
ENSSSCG00000014072	ENC1	ectodermal-neural cortex 1 (with BTB domain) [Source:HGNC Symbol;Acc:HGNC:3345]	0.432658	0.0082879
ENSSSCG00000010577	ELOVL3	ELOVL fatty acid elongase 3 [Source:HGNC Symbol;Acc:HGNC:18047]	2.5926	0.025559
ENSSSCG00000015002	ELMOD1	ELMO/CED-12 domain containing 1 [Source:HGNC Symbol;Acc:HGNC:25334]	4.87601	0.011278
ENSSSCG00000030485	ELFN1	extracellular leucine-rich repeat and fibronectin type III domain containing 1 [Source:HGNC Symbol;Acc:HGNC:33154]	2.89367	0.040728
ENSSSCG00000020835	EIF4EBP3	eukaryotic translation initiation factor 4E binding protein 3 [Source:HGNC Symbol;Acc:HGNC:3290]	4.31004	0.0030187
ENSSSCG00000015850	DUSP4	dual specificity phosphatase 4 [Source:HGNC Symbol;Acc:HGNC:3070]	2.34713	0.01935
ENSSSCG00000008128	DUSP2	dual specificity phosphatase 2 [Source:HGNC Symbol;Acc:HGNC:3068]	7.44979	0.0022773
ENSSSCG00000016258	DNER	delta/notch like EGF repeat containing [Source:HGNC Symbol;Acc:HGNC:24456]	2.78196	0.033302
ENSSSCG00000010233	DNAJC12	DnaJ heat shock protein family (Hsp40) member C12 [Source:HGNC Symbol;Acc:HGNC:28908]	4.1945	0.00091937
ENSSSCG00000011000	DNAJA1	DnaJ heat shock protein family (Hsp40) member A1 [Source:HGNC Symbol;Acc:HGNC:5229]	0.396667	0.018524
ENSSSCG00000020712	DNA2	DNA replication helicase/nuclease 2 [Source:HGNC Symbol;Acc:HGNC:2939]	0.298375	0.015912
ENSSSCG00000005131	DMRTA1	DMRT-like family A1 [Source:HGNC Symbol;Acc:HGNC:13826]	0.174331	1.9376e-06
ENSSSCG00000002883	DMKN	dermokine [Source:HGNC Symbol;Acc:HGNC:25063]	0.440465	0.045199
ENSSSCG00000010428	DKK1	dickkopf WNT signaling pathway inhibitor 1 [Source:HGNC Symbol;Acc:HGNC:2891]	0.126062	0.049066
ENSSSCG00000015036	DIXDC1	DIX domain containing 1 [Source:HGNC Symbol;Acc:HGNC:23695]	2.02609	0.0081355
ENSSSCG00000012381	DGAT2L6	diacylglycerol O-acyltransferase 2-like 6 [Source:HGNC Symbol;Acc:HGNC:23250]	23.0038	0.041536
ENSSSCG00000005490	DFNB31	deafness, autosomal recessive 31 [Source:HGNC Symbol;Acc:HGNC:16361]	5.12624	0.0011937
ENSSSCG00000025283	DENND3	DENN/MADD domain containing 3 [Source:HGNC Symbol;Acc:HGNC:29134]	2.20106	0.023946
ENSSSCG00000026468	DACT1	dishevelled-binding antagonist of beta-catenin 1 [Source:HGNC Symbol;Acc:HGNC:17748]	0.308363	0.013577
ENSSSCG00000006940	CYR61	cysteine-rich, angiogenic inducer, 61 [Source:HGNC Symbol;Acc:HGNC:2654]	0.432778	0.033493
ENSSSCG00000006238	CYP7A1	cytochrome P450 family 7 subfamily A member 1 [Source:HGNC Symbol;Acc:HGNC:2651]	2.66641	0.018204
ENSSSCG00000021940	CYP2J34	cytochrome P450, family 2, subfamily J, polypeptide 34 [Source:RefSeq peptide;Acc:NP_001231562]	0.406492	0.013341
ENSSSCG00000025273	CYP11A1	cytochrome P450 family 11 subfamily A member 1 [Source:HGNC Symbol;Acc:HGNC:2590]	2.15099	0.041469
ENSSSCG00000014310	CXCL14	chemokine (C-X-C motif) ligand 14 [Source:HGNC Symbol;Acc:HGNC:10640]	0.487543	0.045534
ENSSSCG00000007774	CTF1	cardiotrophin 1 [Source:HGNC Symbol;Acc:HGNC:2499]	2.46195	0.0038531
ENSSSCG00000009965	CRYBA4	crystallin beta A4 [Source:HGNC Symbol;Acc:HGNC:2396]	2.24825	0.04643
ENSSSCG00000002669	CRISPLD2	cysteine-rich secretory protein LCCL domain containing 2 [Source:HGNC Symbol;Acc:HGNC:25248]	2.30937	0.031986
ENSSSCG00000016986	CREBRF	CREB3 regulatory factor [Source:HGNC Symbol;Acc:HGNC:24050]	2.49562	0.00074322
ENSSSCG00000001473	COL11A2	collagen, type XI, alpha 2 [Source:HGNC Symbol;Acc:HGNC:2187]	7.88221	0.0010914
ENSSSCG00000014630	CNGA4	cyclic nucleotide gated channel alpha 4 [Source:HGNC Symbol;Acc:HGNC:2152]	2.17739	0.046805
ENSSSCG00000026360	CLGN	calmegin [Source:HGNC Symbol;Acc:HGNC:2060]	5.86203	0.0098191
ENSSSCG00000000649	CLEC1A	C-type lectin domain family 1, member A [Source:HGNC Symbol;Acc:HGNC:24355]	2.07844	0.043354
ENSSSCG00000023743	CLDN6	claudin 6 [Source:HGNC Symbol;Acc:HGNC:2048]	0.316681	0.0057188
ENSSSCG00000016462	CLCN1	chloride channel, voltage-sensitive 1 [Source:HGNC Symbol;Acc:HGNC:2019]	0.251879	0.0048838
ENSSSCG00000025268	CKM	creatine kinase M-type [Source:RefSeq peptide;Acc:NP_001123421]	2.34145	0.0027742
ENSSSCG00000022031	CHST2	carbohydrate (N-acetylglucosamine-6-O) sulfotransferase 2 [Source:HGNC Symbol;Acc:HGNC:1970]	0.498512	0.023275
ENSSSCG00000011625	CHST13	carbohydrate (chondroitin 4) sulfotransferase 13 [Source:HGNC Symbol;Acc:HGNC:21755]	0.454956	0.0059779
ENSSSCG00000007045	CHGB	Sus scrofa chromogranin B (secretogranin 1) (CHGB), mRNA. [Source:RefSeq mRNA;Acc:NM_214081]	2.13924	0.04631
ENSSSCG00000004754	CHAC1	ChaC glutathione-specific gamma-glutamylcyclotransferase 1 [Source:HGNC Symbol;Acc:HGNC:28680]	7.85603	0.0063874
ENSSSCG00000016958	CH242-378F17.1	-	0.346662	0.0018372
ENSSSCG00000030866	CH242-226A14.5	-	2.99758	0.011846
ENSSSCG00000030867	CH242-142L3.11	-	4.59288	0.03052
ENSSSCG00000012219	CFAP47	cilia and flagella associated protein 47 [Source:HGNC Symbol;Acc:HGNC:26708]	5.60067	0.0066628
ENSSSCG00000004391	CEP57L1	centrosomal protein 57kDa-like 1 [Source:HGNC Symbol;Acc:HGNC:21561]	0.421002	0.017231
ENSSSCG00000028671	CEL	carboxyl ester lipase [Source:HGNC Symbol;Acc:HGNC:1848]	7.8593	1.347e-05
ENSSSCG00000000766	CECR2	cat eye syndrome chromosome region, candidate 2 [Source:HGNC Symbol;Acc:HGNC:1840]	2.05423	0.011309
ENSSSCG00000003081	CEACAM16	carcinoembryonic antigen-related cell adhesion molecule 16 [Source:HGNC Symbol;Acc:HGNC:31948]	6.10969	0.0048502
ENSSSCG00000016806	CDH6	cadherin 6, type 2, K-cadherin (fetal kidney) [Source:HGNC Symbol;Acc:HGNC:1765]	0.460541	0.048167
ENSSSCG00000006106	CDH17	cadherin 17, LI cadherin (liver-intestine) [Source:HGNC Symbol;Acc:HGNC:1756]	0.365565	0.011513
ENSSSCG00000022721	CDH16	cadherin 16 [Source:HGNC Symbol;Acc:HGNC:1755]	3.29277	1.3493e-05
ENSSSCG00000015961	CDCA7	cell division cycle associated 7 [Source:HGNC Symbol;Acc:HGNC:14628]	0.458311	0.033956
ENSSSCG00000017471	CDC6	cell division cycle 6 [Source:HGNC Symbol;Acc:HGNC:1744]	0.338681	0.049231
ENSSSCG00000013297	CD44	CD44 molecule (Indian blood group) [Source:HGNC Symbol;Acc:HGNC:1681]	2.31514	0.016377
ENSSSCG00000006309	CD247	CD247 molecule [Source:HGNC Symbol;Acc:HGNC:1677]	0.436605	0.014538
ENSSSCG00000011925	CD200R1	cell surface glycoprotein CD200 receptor 1 precursor [Source:RefSeq peptide;Acc:NP_001230475]	0.339904	0.001523
ENSSSCG00000025846	CCR8	chemokine (C-C motif) receptor 8 [Source:HGNC Symbol;Acc:HGNC:1609]	14.7159	0.025632
ENSSSCG00000017466	CCR7	chemokine (C-C motif) receptor 7 [Source:HGNC Symbol;Acc:HGNC:1608]	2.98618	0.0010414
ENSSSCG00000017698	CCL4	C-C motif chemokine 4 [Source:UniProtKB/Swiss-Prot;Acc:Q711P4]	0.318088	0.013165
ENSSSCG00000017723	CCL2	C-C motif chemokine 2 [Source:UniProtKB/Swiss-Prot;Acc:P42831]	0.116177	9.5368e-05
ENSSSCG00000000894	CCDC38	coiled-coil domain containing 38 [Source:HGNC Symbol;Acc:HGNC:26843]	2.15906	0.0060354
ENSSSCG00000001908	CCDC33	coiled-coil domain containing 33 [Source:HGNC Symbol;Acc:HGNC:26552]	2.58506	0.0063021
ENSSSCG00000000090	CBX7	chromobox 7 [Source:HGNC Symbol;Acc:HGNC:1557]	2.10701	0.016968
ENSSSCG00000012053	CBR3	carbonyl reductase 3 [Source:HGNC Symbol;Acc:HGNC:1549]	0.444421	0.04116
ENSSSCG00000016635	CAV2	Caveolin-2 [Source:UniProtKB/Swiss-Prot;Acc:Q2QLE2]	0.489303	0.034576
ENSSSCG00000027955	CAMK1D	calcium/calmodulin-dependent protein kinase ID [Source:RefSeq peptide;Acc:NP_001230864]	2.10731	0.013584
ENSSSCG00000028481	CALCOCO1	calcium binding and coiled-coil domain 1 [Source:HGNC Symbol;Acc:HGNC:29306]	2.13376	0.0012963
ENSSSCG00000006140	CA2	carbonic anhydrase II [Source:HGNC Symbol;Acc:HGNC:1373]	0.495687	0.023005
ENSSSCG00000006092	C8orf37	chromosome 8 open reading frame 37 [Source:HGNC Symbol;Acc:HGNC:27232]	2.18026	0.0049016
ENSSSCG00000028784	C7H6orf12	-	2.31129	0.027499
ENSSSCG00000016861	C6	complement component 6 [Source:HGNC Symbol;Acc:HGNC:1339]	0.43413	0.00087336
ENSSSCG00000011687	C3orf58	chromosome 3 open reading frame 58 [Source:HGNC Symbol;Acc:HGNC:28490]	2.1613	0.011791
ENSSSCG00000023348	C2CD4D	-	3.04829	0.042071
ENSSSCG00000010074	C22orf15	chromosome 22 open reading frame 15 [Source:HGNC Symbol;Acc:HGNC:15558]	0.380271	0.010445
ENSSSCG00000030325	C1QTNF6	C1q and tumor necrosis factor related protein 6 [Source:HGNC Symbol;Acc:HGNC:14343]	0.430176	0.0032697
ENSSSCG00000003526	C1QB	-	2.12491	0.046067
ENSSSCG00000007957	C16orf90	chromosome 16 open reading frame 90 [Source:HGNC Symbol;Acc:HGNC:34455]	4.40182	0.011185
ENSSSCG00000010389	C10orf71	chromosome 10 open reading frame 71 [Source:HGNC Symbol;Acc:HGNC:26973]	33.1469	0.017257
ENSSSCG00000012014	BTG3	Protein BTG3 [Source:UniProtKB/Swiss-Prot;Acc:A4UTQ2]	2.64744	0.025784
ENSSSCG00000008965	BTC	betacellulin [Source:HGNC Symbol;Acc:HGNC:1121]	0.315213	0.014143
ENSSSCG00000003123	BSPH1	binder of sperm protein homolog 1 [Source:HGNC Symbol;Acc:HGNC:33906]	12.8287	0.00041429
ENSSSCG00000007501	BMP7	bone morphogenetic protein 7 [Source:HGNC Symbol;Acc:HGNC:1074]	10.7644	0.02235
ENSSSCG00000001778	BCL2A1	BCL2-related protein A1 [Source:HGNC Symbol;Acc:HGNC:991]	0.466064	0.0077073
ENSSSCG00000021556	BBOX1	butyrobetaine (gamma), 2-oxoglutarate dioxygenase (gamma-butyrobetaine hydroxylase) 1 [Source:HGNC Symbol;Acc:HGNC:964]	0.385526	0.013405
ENSSSCG00000000111	BAIAP2L2	BAI1-associated protein 2-like 2 [Source:HGNC Symbol;Acc:HGNC:26203]	0.487171	0.016468
ENSSSCG00000001494	BAG2	BCL2 associated athanogene 2 [Source:HGNC Symbol;Acc:HGNC:938]	0.441382	0.017627
ENSSSCG00000003552	AUNIP	aurora kinase A and ninein interacting protein [Source:HGNC Symbol;Acc:HGNC:28363]	0.439855	0.047512
ENSSSCG00000017951	ATP1B2	ATPase, Na+/K+ transporting, beta 2 polypeptide [Source:HGNC Symbol;Acc:HGNC:805]	2.37891	0.046917
ENSSSCG00000024431	ATG9B	autophagy related 9B [Source:HGNC Symbol;Acc:HGNC:21899]	4.94956	0.039338
ENSSSCG00000023890	ATG2A	autophagy-related protein 2 homolog A [Source:RefSeq peptide;Acc:NP_001177207]	2.00222	0.0070858
ENSSSCG00000026754	ATCAY	ataxia, cerebellar, Cayman type [Source:HGNC Symbol;Acc:HGNC:779]	9.01545	0.038059
ENSSSCG00000012133	ASB11	ankyrin repeat and SOCS box containing 11 [Source:HGNC Symbol;Acc:HGNC:17186]	7.86856	0.014663
ENSSSCG00000001550	ARMC12	armadillo repeat containing 12 [Source:HGNC Symbol;Acc:HGNC:21099]	6.6807	5.0377e-05
ENSSSCG00000002294	ARG2	arginase 2 [Source:HGNC Symbol;Acc:HGNC:664]	2.78659	0.00226
ENSSSCG00000006551	AQP10	aquaporin 10 [Source:HGNC Symbol;Acc:HGNC:16029]	0.268204	0.036811
ENSSSCG00000011831	APOD	-	5.44903	0.0016036
ENSSSCG00000025932	AP1S3	adaptor related protein complex 1 sigma 3 subunit [Source:HGNC Symbol;Acc:HGNC:18971]	0.497407	0.036864
ENSSSCG00000016868	ANXA2R	annexin A2 receptor [Source:HGNC Symbol;Acc:HGNC:33463]	2.42217	0.041595
ENSSSCG00000010461	ANKRD1	ankyrin repeat domain 1 (cardiac muscle) [Source:HGNC Symbol;Acc:HGNC:15819]	0.481998	0.017687
ENSSSCG00000000810	AMIGO2	adhesion molecule with Ig-like domain 2 [Source:HGNC Symbol;Acc:HGNC:24073]	5.63728	0.012025
ENSSSCG00000021579	ALMS1	ALMS1, centrosome and basal body associated protein [Source:HGNC Symbol;Acc:HGNC:428]	3.04723	0.032311
ENSSSCG00000012627	AKAP17A	-	2.46434	0.015287
ENSSSCG00000008383	AHSA2	AHA1, activator of heat shock 90kDa protein ATPase homolog 2 (yeast) [Source:HGNC Symbol;Acc:HGNC:20437]	0.412281	0.0064297
ENSSSCG00000012600	AGTR2	angiotensin II receptor, type 2 [Source:HGNC Symbol;Acc:HGNC:338]	8.3224	0.011098
ENSSSCG00000016672	ADCYAP1R1	Sus scrofa adenylate cyclase activating polypeptide 1 (pituitary) receptor type I (ADCYAP1R1), mRNA. [Source:RefSeq mRNA;Acc:NM_001199808]	6.41656	0.031357
ENSSSCG00000016726	ADCY1	adenylate cyclase 1 (brain) [Source:HGNC Symbol;Acc:HGNC:232]	5.64784	0.0011044
ENSSSCG00000009697	ADAM29	ADAM metallopeptidase domain 29 [Source:HGNC Symbol;Acc:HGNC:207]	0.120801	0.047559
ENSSSCG00000009644	ADAM28	ADAM metallopeptidase domain 28 [Source:HGNC Symbol;Acc:HGNC:206]	2.1845	0.01439
ENSSSCG00000009089	ADAD1	adenosine deaminase domain containing 1 [Source:HGNC Symbol;Acc:HGNC:30713]	0.163595	0.0052351
ENSSSCG00000011257	ACVR2B	activin A receptor type IIB [Source:HGNC Symbol;Acc:HGNC:174]	2.02665	0.0052873
ENSSSCG00000015873	ACVR1C	activin A receptor type IC [Source:HGNC Symbol;Acc:HGNC:18123]	0.300722	0.01004
ENSSSCG00000007133	ACSS1	acyl-CoA synthetase short-chain family member 1 [Source:HGNC Symbol;Acc:HGNC:16091]	0.440496	0.015077
ENSSSCG00000015784	ACSL1	acyl-CoA synthetase long-chain family member 1 [Source:HGNC Symbol;Acc:HGNC:3569]	0.434823	0.0031154
ENSSSCG00000003377	ACOT7	acyl-CoA thioesterase 7 [Source:HGNC Symbol;Acc:HGNC:24157]	0.304223	0.00066446
ENSSSCG00000011289	ACKR2	atypical chemokine receptor 2 [Source:HGNC Symbol;Acc:HGNC:1565]	3.45983	0.0038469
ENSSSCG00000026955	ACER2	alkaline ceramidase 2 [Source:HGNC Symbol;Acc:HGNC:23675]	2.20978	0.034728
ENSSSCG00000009937	ACACB	acetyl-CoA carboxylase beta [Source:HGNC Symbol;Acc:HGNC:85]	2.6727	0.0081396
ENSSSCG00000013378	ABCC8	ATP binding cassette subfamily C member 8 [Source:HGNC Symbol;Acc:HGNC:59]	172.326	0.028161
ENSSSCG00000026962	A4GALT	alpha 1,4-galactosyltransferase [Source:HGNC Symbol;Acc:HGNC:18149]	2.06623	0.0095425
ENSSSCG00000029658	-//-		0.0386684	0.004635
ENSSSCG00000027720	-//-		0.0517786	0.037639
ENSSSCG00000020700	-//-		0.0618364	0.048173
ENSSSCG00000010475	-//-		0.0696709	0.039245
ENSSSCG00000028942	-//-		0.0799421	0.0094295
ENSSSCG00000021315	-//-		0.0849231	0.036157
ENSSSCG00000025011	-//-		0.0998219	0.006587
ENSSSCG00000000296	-//-		0.133434	0.033455
ENSSSCG00000020224	-//-		0.140165	0.01871
ENSSSCG00000000443	-//-		0.143557	9.9898e-05
ENSSSCG00000008951	-//-		0.158692	0.00047392
ENSSSCG00000028817	-//-		0.169388	0.0011943
ENSSSCG00000020671	-//-		0.171004	0.046582
ENSSSCG00000028851	-//-		0.180654	0.023419
ENSSSCG00000015332	-//-		0.207704	2.0979e-07
ENSSSCG00000007181	-//-		0.250555	0.0027962
ENSSSCG00000023426	-//-		0.253877	0.00067194
ENSSSCG00000021261	-//-		0.254493	0.027374
ENSSSCG00000026814	-//-		0.267127	1.856e-05
ENSSSCG00000023414	-//-		0.273384	6.008e-05
ENSSSCG00000014587	-//-		0.292539	0.046678
ENSSSCG00000017823	-//-		0.299183	0.0010263
ENSSSCG00000030191	-//-		0.303444	0.0016952
ENSSSCG00000011962	-//-		0.306679	0.039233
ENSSSCG00000001979	-//-		0.309176	0.013876
ENSSSCG00000026131	-//-		0.312148	0.02565
ENSSSCG00000028642	-//-		0.318375	0.0040616
ENSSSCG00000010240	-//-		0.319702	0.0025165
ENSSSCG00000022206	-//-		0.322641	0.0027683
ENSSSCG00000026575	-//-		0.324367	0.0080979
ENSSSCG00000010077	-//-		0.330335	0.0099936
ENSSSCG00000007136	-//-		0.331435	0.041764
ENSSSCG00000026551	-//-		0.339504	0.00359
ENSSSCG00000008702	-//-		0.34234	7.5299e-05
ENSSSCG00000011911	-//-		0.343695	0.015725
ENSSSCG00000015302	-//-		0.355298	0.021585
ENSSSCG00000021742	-//-		0.355914	0.0044704
ENSSSCG00000030712	-//-		0.356482	0.003671
ENSSSCG00000019358	-//-		0.357224	0.0085751
ENSSSCG00000025251	-//-		0.358414	0.035185
ENSSSCG00000011486	-//-		0.361633	0.0017532
ENSSSCG00000004781	-//-		0.365286	0.0095072
ENSSSCG00000008563	-//-		0.380561	0.028775
ENSSSCG00000025965	-//-		0.400896	0.01565
ENSSSCG00000010532	-//-		0.401035	0.0010557
ENSSSCG00000013337	-//-		0.406183	0.0035335
ENSSSCG00000024402	-//-		0.417341	0.0025806
ENSSSCG00000030498	-//-		0.423402	0.019071
ENSSSCG00000003861	-//-		0.426465	0.036796
ENSSSCG00000017579	-//-		0.43389	0.0072081
ENSSSCG00000017646	-//-		0.434672	0.029105
ENSSSCG00000021767	-//-		0.436908	0.01126
ENSSSCG00000024464	-//-		0.439581	0.01148
ENSSSCG00000025105	-//-		0.450188	0.029494
ENSSSCG00000017925	-//-		0.45376	0.0080236
ENSSSCG00000021411	-//-		0.454484	0.0025004
ENSSSCG00000030525	-//-		0.456821	0.018614
ENSSSCG00000029074	-//-		0.464452	0.013536
ENSSSCG00000028695	-//-		0.465096	0.047125
ENSSSCG00000005610	-//-		0.469371	0.003097
ENSSSCG00000011061	-//-		0.475264	0.038808
ENSSSCG00000008386	-//-		0.47655	0.02022
ENSSSCG00000024213	-//-		0.482399	0.045868
ENSSSCG00000002410	-//-		0.491036	0.024428
ENSSSCG00000010546	-//-		0.49199	0.016055
ENSSSCG00000030938	-//-		0.493595	0.027752
ENSSSCG00000025033	-//-		0.495068	0.049517
ENSSSCG00000026055	-//-		0.495446	0.040857
ENSSSCG00000004123	-//-		2.00653	0.006593
ENSSSCG00000027434	-//-		2.01042	0.009497
ENSSSCG00000024830	-//-		2.07599	0.033198
ENSSSCG00000025188	-//-		2.08291	0.0023238
ENSSSCG00000028923	-//-		2.08667	0.010191
ENSSSCG00000004124	-//-		2.16715	0.012631
ENSSSCG00000026579	-//-		2.19649	0.043499
ENSSSCG00000014410	-//-		2.22437	0.030197
ENSSSCG00000009457	-//-		2.22653	0.02815
ENSSSCG00000029684	-//-		2.23055	0.045197
ENSSSCG00000026681	-//-		2.30425	0.0019904
ENSSSCG00000023894	-//-		2.3198	0.0092558
ENSSSCG00000028254	-//-		2.32431	0.0181
ENSSSCG00000027301	-//-		2.32624	0.021811
ENSSSCG00000024881	-//-		2.33367	0.00054767
ENSSSCG00000000644	-//-		2.38965	0.00049139
ENSSSCG00000005264	-//-		2.40028	0.018851
ENSSSCG00000026992	-//-		2.40878	0.015996
ENSSSCG00000023251	-//-		2.41496	0.041576
ENSSSCG00000005449	-//-		2.42385	0.003701
ENSSSCG00000000411	-//-		2.43631	0.02469
ENSSSCG00000030268	-//-		2.45275	0.0061718
ENSSSCG00000013719	-//-		2.45292	0.024894
ENSSSCG00000014943	-//-		2.45632	0.047076
ENSSSCG00000008187	-//-		2.47632	0.021297
ENSSSCG00000024711	-//-		2.49666	0.0066539
ENSSSCG00000015671	-//-		2.51507	0.0021164
ENSSSCG00000024494	-//-		2.54048	0.013123
ENSSSCG00000021980	-//-		2.58202	0.031337
ENSSSCG00000025510	-//-		2.6072	0.00064458
ENSSSCG00000026670	-//-		2.61462	0.010565
ENSSSCG00000016667	-//-		2.67196	0.0001818
ENSSSCG00000005488	-//-		2.67641	0.0045292
ENSSSCG00000027975	-//-		2.6997	0.008158
ENSSSCG00000015766	-//-		2.79355	0.00051135
ENSSSCG00000000170	-//-		2.79743	0.00044946
ENSSSCG00000026890	-//-		2.8122	0.0044991
ENSSSCG00000010488	-//-		2.81806	0.028169
ENSSSCG00000025122	-//-		2.89889	0.014007
ENSSSCG00000024427	-//-		3.01718	0.0089687
ENSSSCG00000030234	-//-		3.06312	0.00033426
ENSSSCG00000029722	-//-		3.0947	1.561e-05
ENSSSCG00000001549	-//-		3.12705	0.0072103
ENSSSCG00000011098	-//-		3.16345	0.02591
ENSSSCG00000024963	-//-		3.35172	0.0010035
ENSSSCG00000016959	-//-		3.38581	0.0048795
ENSSSCG00000027008	-//-		3.39568	0.017201
ENSSSCG00000027784	-//-		3.40747	1.7e-05
ENSSSCG00000022231	-//-		3.41267	0.045378
ENSSSCG00000024358	-//-		3.42594	0.025773
ENSSSCG00000021406	-//-		3.59701	0.0017304
ENSSSCG00000028525	-//-		3.73136	0.01673
ENSSSCG00000017933	-//-		3.76409	0.0258
ENSSSCG00000022163	-//-		3.84398	4.9764e-05
ENSSSCG00000027841	-//-		3.96302	0.0051605
ENSSSCG00000010195	-//-		3.98312	0.040914
ENSSSCG00000000811	-//-		4.03425	0.00044171
ENSSSCG00000004302	-//-		4.05668	0.00083179
ENSSSCG00000002543	-//-		4.14652	0.012302
ENSSSCG00000023347	-//-		4.2187	0.00066471
ENSSSCG00000029040	-//-		4.34845	0.039148
ENSSSCG00000024892	-//-		4.38507	0.00453
ENSSSCG00000015765	-//-		4.41037	0.0044876
ENSSSCG00000022083	-//-		4.42139	0.00035248
ENSSSCG00000022200	-//-		4.4856	0.0032261
ENSSSCG00000029548	-//-		4.6612	0.037939
ENSSSCG00000005473	-//-		4.68906	0.017932
ENSSSCG00000021612	-//-		4.76046	0.0074866
ENSSSCG00000026486	-//-		5.42003	0.038349
ENSSSCG00000018303	-//-		5.58788	0.015926
ENSSSCG00000024537	-//-		5.7243	0.044842
ENSSSCG00000022202	-//-		6.01723	0.012645
ENSSSCG00000020872	-//-		6.41034	5.3101e-05
ENSSSCG00000021314	-//-		6.62353	0.009345
ENSSSCG00000025801	-//-		6.6364	0.028238
ENSSSCG00000015055	-//-		7.00313	0.00024103
ENSSSCG00000011910	-//-		15.4582	0.039166
ENSSSCG00000028560	-//-		16.951	0.00017688
ENSSSCG00000026121	-//-		17.146	0.024973
ENSSSCG00000018995	-//-		32.9225	0.010825
ENSSSCG00000021119	-//-		36.8808	0.0034514

## Sheet: Table S2
Table S2. DEGs between the IUGR and NBW piglets on day 7 (Fold change > 2 or < 0.5, P < 0.05)
Ensembl ID	Gene Name	Description	Fold change	P-value
ENSSSCG00000024734	ZNF774	zinc finger protein 774 [Source:HGNC Symbol;Acc:HGNC:33108]	2.58506	0.013539
ENSSSCG00000011265	XIRP1	xin actin binding repeat containing 1 [Source:HGNC Symbol;Acc:HGNC:14301]	77.4182	0.037231
ENSSSCG00000010075	VPREB3	pre-B lymphocyte 3 [Source:HGNC Symbol;Acc:HGNC:12710]	0.0814185	0.021451
ENSSSCG00000022467	VPREB1	pre-B lymphocyte 1 [Source:HGNC Symbol;Acc:HGNC:12709]	0.370155	0.011999
ENSSSCG00000016153	UNC80	unc-80 homolog, NALCN activator [Source:HGNC Symbol;Acc:HGNC:26582]	0.240499	0.032202
ENSSSCG00000016470	TRPV5	transient receptor potential cation channel, subfamily V, member 5 [Source:HGNC Symbol;Acc:HGNC:3145]	7.24809	0.023124
ENSSSCG00000000515	TRHDE	thyrotropin-releasing hormone degrading enzyme [Source:HGNC Symbol;Acc:HGNC:30748]	0.276701	0.0073019
ENSSSCG00000011596	TRH	thyrotropin-releasing hormone [Source:HGNC Symbol;Acc:HGNC:12298]	6.2152	0.016299
ENSSSCG00000023031	TNNT2	troponin T type 2 (cardiac) [Source:HGNC Symbol;Acc:HGNC:11949]	3.48969	0.024457
ENSSSCG00000004633	TNFAIP8L3	TNF alpha induced protein 8 like 3 [Source:HGNC Symbol;Acc:HGNC:20620]	0.274999	0.040047
ENSSSCG00000030437	TMEM253	transmembrane protein 253 [Source:HGNC Symbol;Acc:HGNC:32545]	3.45049	0.01491
ENSSSCG00000007866	TMC7	transmembrane channel like 7 [Source:HGNC Symbol;Acc:HGNC:23000]	2.06766	0.0010867
ENSSSCG00000004065	TIAM2	T-cell lymphoma invasion and metastasis 2 [Source:HGNC Symbol;Acc:HGNC:11806]	2.06237	0.0244
ENSSSCG00000020745	THRSP	-	0.121801	0.0025515
ENSSSCG00000007529	SYCP2	synaptonemal complex protein 2 [Source:HGNC Symbol;Acc:HGNC:11490]	2.51455	0.0091049
ENSSSCG00000000634	STYK1	serine/threonine/tyrosine kinase 1 [Source:HGNC Symbol;Acc:HGNC:18889]	4.85914	0.03609
ENSSSCG00000007650	STAG3	stromal antigen 3 [Source:HGNC Symbol;Acc:HGNC:11356]	3.02765	0.0051141
ENSSSCG00000023085	STAC	SH3 and cysteine rich domain [Source:HGNC Symbol;Acc:HGNC:11353]	2.4353	0.036826
ENSSSCG00000002277	SPTB	spectrin, beta, erythrocytic [Source:HGNC Symbol;Acc:HGNC:11274]	3.37456	0.038849
ENSSSCG00000014235	SNCAIP	Sus scrofa synuclein, alpha interacting protein (SNCAIP), transcript variant 1a, mRNA. [Source:RefSeq mRNA;Acc:NM_001105054]	0.431221	0.014684
ENSSSCG00000028988	SLC7A2	solute carrier family 7 (cationic amino acid transporter, y+ system), member 2 [Source:HGNC Symbol;Acc:HGNC:11060]	6.47599	0.031379
ENSSSCG00000004923	SLC51B	solute carrier family 51 beta subunit [Source:HGNC Symbol;Acc:HGNC:29956]	0.494417	0.025684
ENSSSCG00000025981	SLC38A5	solute carrier family 38 member 5 [Source:HGNC Symbol;Acc:HGNC:18070]	2.04358	0.0012619
ENSSSCG00000004399	SLC22A16	solute carrier family 22 (organic cation/carnitine transporter), member 16 [Source:HGNC Symbol;Acc:HGNC:20302]	5.02004	0.044475
ENSSSCG00000009513	SLC15A1	solute carrier family 15 (oligopeptide transporter), member 1 [Source:HGNC Symbol;Acc:HGNC:10920]	2.07858	0.0020883
ENSSSCG00000025238	SHOX2	short stature homeobox 2 [Source:HGNC Symbol;Acc:HGNC:10854]	4.76838	0.025537
ENSSSCG00000013503	SHD	Src homology 2 domain containing transforming protein D [Source:HGNC Symbol;Acc:HGNC:30633]	0.422728	0.037089
ENSSSCG00000010433	SGMS1	sphingomyelin synthase 1 [Source:HGNC Symbol;Acc:HGNC:29799]	2.08161	0.03633
ENSSSCG00000004490	SETBP1	SET binding protein 1 [Source:HGNC Symbol;Acc:HGNC:15573]	0.425196	0.0066632
ENSSSCG00000000029	SCUBE1	signal peptide, CUB domain, EGF-like 1 [Source:HGNC Symbol;Acc:HGNC:13441]	2.39496	0.012014
ENSSSCG00000012147	S100G	S100 calcium binding protein G [Source:HGNC Symbol;Acc:HGNC:1436]	2.30234	0.010002
ENSSSCG00000008875	RXFP1	relaxin/insulin-like family peptide receptor 1 [Source:HGNC Symbol;Acc:HGNC:19718]	0.202361	0.033777
ENSSSCG00000025672	RAVER2	ribonucleoprotein, PTB-binding 2 [Source:HGNC Symbol;Acc:HGNC:25577]	2.97069	0.014117
ENSSSCG00000005031	PTGDR	prostaglandin D2 receptor (DP) [Source:HGNC Symbol;Acc:HGNC:9591]	0.155254	0.049631
ENSSSCG00000005278	PRUNE2	prune homolog 2 (Drosophila) [Source:HGNC Symbol;Acc:HGNC:25209]	2.13613	0.0083611
ENSSSCG00000006875	PLPPR4	phospholipid phosphatase related 4 [Source:HGNC Symbol;Acc:HGNC:23496]	2.68794	0.015366
ENSSSCG00000006025	PKHD1L1	polycystic kidney and hepatic disease 1 (autosomal recessive)-like 1 [Source:HGNC Symbol;Acc:HGNC:20313]	4.56116	0.046675
ENSSSCG00000001573	PIM1	Pim-1 proto-oncogene, serine/threonine kinase [Source:HGNC Symbol;Acc:HGNC:8986]	2.5908	0.041524
ENSSSCG00000001625	PGC	progastricsin (pepsinogen C) [Source:HGNC Symbol;Acc:HGNC:8890]	0.419023	0.0019236
ENSSSCG00000012182	PCYT1B	phosphate cytidylyltransferase 1, choline, beta [Source:HGNC Symbol;Acc:HGNC:8755]	9.85394	0.010851
ENSSSCG00000028166	ODF4	outer dense fiber of sperm tails 4 [Source:HGNC Symbol;Acc:HGNC:19056]	5.83365	0.012067
ENSSSCG00000025914	NRXN3	neurexin 3 [Source:HGNC Symbol;Acc:HGNC:8010]	5.2463	0.012054
ENSSSCG00000003108	NPAS1	neuronal PAS domain protein 1 [Source:HGNC Symbol;Acc:HGNC:7894]	0.131643	0.034986
ENSSSCG00000007956	NLRC3	NLR family, CARD domain containing 3 [Source:HGNC Symbol;Acc:HGNC:29889]	0.487137	0.042109
ENSSSCG00000025085	NEGR1	neuronal growth regulator 1 [Source:HGNC Symbol;Acc:HGNC:17302]	0.26163	0.00059056
ENSSSCG00000009341	N4BP2L2	NEDD4 binding protein 2-like 2 [Source:HGNC Symbol;Acc:HGNC:26916]	3.51567	0.044362
ENSSSCG00000029239	MZB1	marginal zone B and B1 cell-specific protein [Source:HGNC Symbol;Acc:HGNC:30125]	0.453571	0.041874
ENSSSCG00000017307	MYL4	myosin light chain 4 [Source:HGNC Symbol;Acc:HGNC:7585]	0.2581	0.030707
ENSSSCG00000013425	MISP	mitotic spindle positioning [Source:HGNC Symbol;Acc:HGNC:27000]	6.17954	0.031536
ENSSSCG00000021222	MCT7	tryptase precursor [Source:RefSeq peptide;Acc:NP_999356]	0.423402	0.032555
ENSSSCG00000012712	MCF2	MCF.2 cell line derived transforming sequence [Source:HGNC Symbol;Acc:HGNC:6940]	9.92385	0.010533
ENSSSCG00000010232	LRRTM3	leucine rich repeat transmembrane neuronal 3 [Source:HGNC Symbol;Acc:HGNC:19410]	3.13051	0.044128
ENSSSCG00000000688	LAG3	-	0.0837017	0.034762
ENSSSCG00000015538	KIAA1614	KIAA1614 [Source:HGNC Symbol;Acc:HGNC:29327]	2.36592	0.030274
ENSSSCG00000008903	KIAA1211	KIAA1211 [Source:HGNC Symbol;Acc:HGNC:29219]	3.60026	0.023592
ENSSSCG00000008556	KHK	ketohexokinase [Source:HGNC Symbol;Acc:HGNC:6315]	0.446428	0.031423
ENSSSCG00000016472	KEL	Kell blood group, metallo-endopeptidase [Source:HGNC Symbol;Acc:HGNC:6308]	3.15732	0.029252
ENSSSCG00000005953	KCNQ3	potassium channel, voltage gated KQT-like subfamily Q, member 3 [Source:HGNC Symbol;Acc:HGNC:6297]	0.317758	0.0042893
ENSSSCG00000013031	KCNK4	potassium channel, two pore domain subfamily K, member 4 [Source:HGNC Symbol;Acc:HGNC:6279]	0.0958352	0.027352
ENSSSCG00000030839	JUN	jun proto-oncogene [Source:HGNC Symbol;Acc:HGNC:6204]	0.102195	0.020904
ENSSSCG00000000748	IQSEC3	IQ motif and Sec7 domain 3 [Source:HGNC Symbol;Acc:HGNC:29193]	0.403629	0.028494
ENSSSCG00000004157	IL20RA	interleukin 20 receptor subunit alpha [Source:HGNC Symbol;Acc:HGNC:6003]	2.99654	0.0020017
ENSSSCG00000010044	IGLC	-	0.448382	0.012909
ENSSSCG00000003920	HPDL	4-hydroxyphenylpyruvate dioxygenase-like [Source:HGNC Symbol;Acc:HGNC:28242]	2.55478	0.035554
ENSSSCG00000017336	HEXIM1	hexamethylene bis-acetamide inducible 1 [Source:HGNC Symbol;Acc:HGNC:24953]	0.426998	0.045723
ENSSSCG00000002886	HAMP	Hepcidin [Source:UniProtKB/Swiss-Prot;Acc:Q8MJ80]	2.28438	0.010186
ENSSSCG00000000892	HAL	histidine ammonia-lyase [Source:HGNC Symbol;Acc:HGNC:4806]	3.68841	0.01713
ENSSSCG00000012254	GPR82	G protein-coupled receptor 82 [Source:HGNC Symbol;Acc:HGNC:4533]	0.265337	0.021983
ENSSSCG00000006481	GPATCH4	G-patch domain containing 4 [Source:HGNC Symbol;Acc:HGNC:25982]	2.1006	0.0033782
ENSSSCG00000008228	GNLY	antimicrobial peptide NK-lysin precursor [Source:RefSeq peptide;Acc:NP_001265684]	0.28275	1.3035e-06
ENSSSCG00000017914	GLTPD2	glycolipid transfer protein domain containing 2 [Source:HGNC Symbol;Acc:HGNC:33756]	2.12388	0.0011857
ENSSSCG00000001054	GFOD1	glucose-fructose oxidoreductase domain containing 1 [Source:HGNC Symbol;Acc:HGNC:21096]	2.14816	0.027899
ENSSSCG00000027237	GATA1	GATA binding protein 1 (globin transcription factor 1) [Source:HGNC Symbol;Acc:HGNC:4170]	3.47015	0.027172
ENSSSCG00000002383	FOS	FBJ murine osteosarcoma viral oncogene homolog [Source:HGNC Symbol;Acc:HGNC:3796]	0.0991461	0.0087623
ENSSSCG00000026210	FCRL5	Fc receptor-like 5 [Source:HGNC Symbol;Acc:HGNC:18508]	0.318972	0.0093581
ENSSSCG00000008302	FBXO41	F-box protein 41 [Source:HGNC Symbol;Acc:HGNC:29409]	0.0155074	0.026676
ENSSSCG00000013230	FAM180B	family with sequence similarity 180 member B [Source:HGNC Symbol;Acc:HGNC:34451]	0.174017	0.032079
ENSSSCG00000003333	FAM132A	family with sequence similarity 132 member A [Source:HGNC Symbol;Acc:HGNC:32308]	0.367419	0.047652
ENSSSCG00000007200	FAM110A	family with sequence similarity 110 member A [Source:HGNC Symbol;Acc:HGNC:16188]	0.390177	0.0018053
ENSSSCG00000021745	ERMAP	erythroblast membrane-associated protein (Scianna blood group) [Source:HGNC Symbol;Acc:HGNC:15743]	3.30008	0.038932
ENSSSCG00000007673	EPO	Erythropoietin [Source:UniProtKB/Swiss-Prot;Acc:P49157]	6.43527	0.0065918
ENSSSCG00000020963	EPDR1	ependymin related 1 [Source:HGNC Symbol;Acc:HGNC:17572]	3.16696	0.0092345
ENSSSCG00000014965	ENDOD1	endonuclease domain containing 1 [Source:HGNC Symbol;Acc:HGNC:29129]	2.10862	0.012053
ENSSSCG00000010224	EGR2	early growth response 2 [Source:HGNC Symbol;Acc:HGNC:3239]	0.0374861	0.0095132
ENSSSCG00000014336	EGR1	early growth response 1 [Source:HGNC Symbol;Acc:HGNC:3238]	0.145895	0.01884
ENSSSCG00000025986	EDARADD	EDAR-associated death domain [Source:HGNC Symbol;Acc:HGNC:14341]	4.53091	0.031978
ENSSSCG00000005131	DMRTA1	DMRT-like family A1 [Source:HGNC Symbol;Acc:HGNC:13826]	0.468786	0.029716
ENSSSCG00000010428	DKK1	dickkopf WNT signaling pathway inhibitor 1 [Source:HGNC Symbol;Acc:HGNC:2891]	0.354167	0.011903
ENSSSCG00000009720	DDX60	DEAD (Asp-Glu-Ala-Asp) box polypeptide 60 [Source:HGNC Symbol;Acc:HGNC:25942]	0.367674	0.038715
ENSSSCG00000015879	DAPL1	death associated protein like 1 [Source:HGNC Symbol;Acc:HGNC:21490]	0.358688	0.017909
ENSSSCG00000012960	CST6	cystatin E/M [Source:HGNC Symbol;Acc:HGNC:2478]	2.42452	0.010458
ENSSSCG00000031031	CSMD3	CUB and Sushi multiple domains 3 [Source:HGNC Symbol;Acc:HGNC:19291]	0.264309	0.020812
ENSSSCG00000027849	CNR2	cannabinoid receptor 2 [Source:HGNC Symbol;Acc:HGNC:2160]	0.409206	0.015846
ENSSSCG00000030344	CLDN19	claudin 19 [Source:HGNC Symbol;Acc:HGNC:2040]	0.162927	0.037938
ENSSSCG00000017610	CH242-99N13.1	-	0.29082	0.018586
ENSSSCG00000030866	CH242-226A14.5	-	2.5433	0.030465
ENSSSCG00000022435	CH242-204P3.6	-	0.363115	0.04548
ENSSSCG00000028671	CEL	carboxyl ester lipase [Source:HGNC Symbol;Acc:HGNC:1848]	2.78968	0.022644
ENSSSCG00000022721	CDH16	cadherin 16 [Source:HGNC Symbol;Acc:HGNC:1755]	4.28026	0.026705
ENSSSCG00000011925	CD200R1	cell surface glycoprotein CD200 receptor 1 precursor [Source:RefSeq peptide;Acc:NP_001230475]	0.463326	0.011169
ENSSSCG00000012933	CCDC87	coiled-coil domain containing 87 [Source:HGNC Symbol;Acc:HGNC:25579]	8.3768	0.035462
ENSSSCG00000017988	CCDC42	-	3.16258	0.013269
ENSSSCG00000000894	CCDC38	coiled-coil domain containing 38 [Source:HGNC Symbol;Acc:HGNC:26843]	2.44986	0.00033275
ENSSSCG00000005830	CCDC183	coiled-coil domain containing 183 [Source:HGNC Symbol;Acc:HGNC:28236]	3.04407	0.0341
ENSSSCG00000015935	CCDC173	coiled-coil domain containing 173 [Source:HGNC Symbol;Acc:HGNC:25064]	0.485216	0.035307
ENSSSCG00000021448	CCDC17	coiled-coil domain containing 17 [Source:HGNC Symbol;Acc:HGNC:26574]	0.428718	0.024729
ENSSSCG00000010074	C22orf15	chromosome 22 open reading frame 15 [Source:HGNC Symbol;Acc:HGNC:15558]	0.0606983	0.043956
ENSSSCG00000002671	ATP2C2	ATPase, Ca++ transporting, type 2C, member 2 [Source:HGNC Symbol;Acc:HGNC:29103]	4.34814	0.039041
ENSSSCG00000001550	ARMC12	armadillo repeat containing 12 [Source:HGNC Symbol;Acc:HGNC:21099]	3.49163	0.0056955
ENSSSCG00000017380	ARL4D	ADP ribosylation factor like GTPase 4D [Source:HGNC Symbol;Acc:HGNC:656]	0.24879	0.043118
ENSSSCG00000012371	AR	androgen receptor [Source:HGNC Symbol;Acc:HGNC:644]	0.163085	0.0024594
ENSSSCG00000004567	APH1B	aph-1 homolog B, gamma secretase subunit [Source:HGNC Symbol;Acc:HGNC:24080]	2.18783	0.041232
ENSSSCG00000007022	ANK1	ankyrin 1 [Source:HGNC Symbol;Acc:HGNC:492]	3.44069	0.016676
ENSSSCG00000013408	ADM	ADM Adrenomedullin Proadrenomedullin N-20 terminal peptide [Source:UniProtKB/Swiss-Prot;Acc:P53366]	0.123296	0.021277
ENSSSCG00000020736	ADD2	adducin 2 [Source:HGNC Symbol;Acc:HGNC:244]	2.92027	0.021926
ENSSSCG00000009089	ADAD1	adenosine deaminase domain containing 1 [Source:HGNC Symbol;Acc:HGNC:30713]	0.433018	0.013671
ENSSSCG00000025150	-//-		0.0140013	0.0044575
ENSSSCG00000024464	-//-		0.117677	0.040034
ENSSSCG00000022614	-//-		0.257278	0.010583
ENSSSCG00000030231	-//-		0.281635	0.039538
ENSSSCG00000020146	-//-		0.291325	0.041905
ENSSSCG00000030246	-//-		0.347552	0.028976
ENSSSCG00000014916	-//-		0.373842	0.042945
ENSSSCG00000029658	-//-		0.3813	0.016582
ENSSSCG00000028567	-//-		0.416388	0.034874
ENSSSCG00000025103	-//-		0.457772	0.0081267
ENSSSCG00000012636	-//-		0.459329	0.045312
ENSSSCG00000001463	-//-		0.464291	0.032919
ENSSSCG00000021392	-//-		0.466452	0.016162
ENSSSCG00000000079	-//-		0.474803	0.02543
ENSSSCG00000029915	-//-		2.10804	0.048534
ENSSSCG00000022220	-//-		2.11829	0.025731
ENSSSCG00000028154	-//-		2.21914	0.0134
ENSSSCG00000019803	-//-		2.23954	0.02383
ENSSSCG00000000411	-//-		2.24825	0.031372
ENSSSCG00000020363	-//-		2.37199	0.028325
ENSSSCG00000018533	-//-		2.39562	0.044495
ENSSSCG00000025631	-//-		2.39795	0.028937
ENSSSCG00000026836	-//-		2.40227	0.019062
ENSSSCG00000027975	-//-		2.41915	0.030231
ENSSSCG00000018540	-//-		2.43142	0.042242
ENSSSCG00000023161	-//-		2.61625	0.011024
ENSSSCG00000024537	-//-		2.62315	0.022711
ENSSSCG00000021600	-//-		2.64103	0.04822
ENSSSCG00000024250	-//-		2.66512	0.0013221
ENSSSCG00000026031	-//-		2.71697	0.0068017
ENSSSCG00000025504	-//-		2.75375	0.016308
ENSSSCG00000018935	-//-		2.76274	0.012449
ENSSSCG00000026548	-//-		2.77483	0.040019
ENSSSCG00000027559	-//-		2.79491	0.029274
ENSSSCG00000010992	-//-		2.8017	0.047067
ENSSSCG00000018727	-//-		2.82451	0.011465
ENSSSCG00000022818	-//-		2.84179	0.039517
ENSSSCG00000019894	-//-		2.90875	0.034589
ENSSSCG00000011908	-//-		3.16806	0.0077006
ENSSSCG00000016346	-//-		3.20828	0.010125
ENSSSCG00000018620	-//-		3.22545	0.016241
ENSSSCG00000023159	-//-		3.23373	0.034989
ENSSSCG00000019224	-//-		3.56351	0.047373
ENSSSCG00000019464	-//-		3.61226	0.026562
ENSSSCG00000028986	-//-		4.13103	0.025632
ENSSSCG00000024372	-//-		4.23394	0.038288
ENSSSCG00000023086	-//-		4.29215	0.0014681
ENSSSCG00000015055	-//-		4.54254	0.023361
ENSSSCG00000012759	-//-		4.60659	0.017614
ENSSSCG00000000643	-//-		5.30885	0.021087
ENSSSCG00000003824	-//-		5.37178	0.0074692
ENSSSCG00000026341	-//-		5.57781	0.037925
ENSSSCG00000020996	-//-		5.60728	0.026452
ENSSSCG00000022688	-//-		5.74896	0.049612
ENSSSCG00000024765	-//-		8.9414	0.023952
ENSSSCG00000025662	-//-		10.0005	0.03644
ENSSSCG00000028670	-//-		17.5087	0.036443

## Sheet: Table S3
Table S3. DEGs between the IUGR and NBW piglets on day 28 (Fold change > 2 or < 0.5, P < 0.05)
Ensembl ID	Gene Name	Description	Fold change	P-value
ENSSSCG00000015917	XIRP2	-	0.413856	0.012898
ENSSSCG00000024306	UBE2D2	ubiquitin-conjugating enzyme E2 D2 [Source:RefSeq peptide;Acc:NP_001072141]	0.206312	1.652e-06
ENSSSCG00000024061	TNNI1	troponin I type 1 (skeletal, slow) [Source:HGNC Symbol;Acc:HGNC:11945]	7.77639	0.030648
ENSSSCG00000030790	TMP-CH242-74M17.6	-	0.0408421	0.049154
ENSSSCG00000028530	TMEM52	transmembrane protein 52 [Source:HGNC Symbol;Acc:HGNC:27916]	2.18404	0.02487
ENSSSCG00000017607	TMEM100	transmembrane protein 100 [Source:HGNC Symbol;Acc:HGNC:25607]	2.01489	0.048938
ENSSSCG00000016247	TM4SF20	transmembrane 4 L six family member 20 [Source:HGNC Symbol;Acc:HGNC:26230]	3.3844	0.031167
ENSSSCG00000012118	TLR8	toll-like receptor 8 [Source:HGNC Symbol;Acc:HGNC:15632]	0.495858	0.028789
ENSSSCG00000011848	TFRC	transferrin receptor [Source:HGNC Symbol;Acc:HGNC:11763]	0.491002	0.048221
ENSSSCG00000012233	SYTL5	synaptotagmin like 5 [Source:HGNC Symbol;Acc:HGNC:15589]	0.0812437	0.044948
ENSSSCG00000017508	STAC2	SH3 and cysteine rich domain 2 [Source:HGNC Symbol;Acc:HGNC:23990]	2.74975	0.026144
ENSSSCG00000003777	SLC44A5	solute carrier family 44 member 5 [Source:HGNC Symbol;Acc:HGNC:28524]	0.314428	0.033233
ENSSSCG00000004668	SLC30A4	solute carrier family 30 (zinc transporter), member 4 [Source:HGNC Symbol;Acc:HGNC:11015]	0.410058	0.0036348
ENSSSCG00000021443	SGK1	serum/glucocorticoid regulated kinase 1 [Source:HGNC Symbol;Acc:HGNC:10810]	2.2697	0.023169
ENSSSCG00000030990	SATB2	-	2.26592	0.01982
ENSSSCG00000024743	PRR15L	proline rich 15-like [Source:HGNC Symbol;Acc:HGNC:28149]	2.34502	0.022591
ENSSSCG00000012289	PRAF2	-	2.77926	0.016995
ENSSSCG00000012479	PCDH19	protocadherin 19 [Source:HGNC Symbol;Acc:HGNC:14270]	0.353725	0.0059287
ENSSSCG00000026248	PAQR4	progestin and adipoQ receptor family member IV [Source:HGNC Symbol;Acc:HGNC:26386]	0.238788	0.039897
ENSSSCG00000029665	PAPOLB	poly(A) polymerase beta [Source:HGNC Symbol;Acc:HGNC:15970]	3.02597	0.010218
ENSSSCG00000007430	NEURL2	neuralized E3 ubiquitin protein ligase 2 [Source:HGNC Symbol;Acc:HGNC:16156]	2.23659	0.0061139
ENSSSCG00000006205	MCMDC2	minichromosome maintenance domain containing 2 [Source:HGNC Symbol;Acc:HGNC:26368]	0.457011	0.0423
ENSSSCG00000015677	LYPD6B	LY6/PLAUR domain containing 6B [Source:HGNC Symbol;Acc:HGNC:27018]	4.16351	0.033081
ENSSSCG00000001676	LRRC73	leucine rich repeat containing 73 [Source:HGNC Symbol;Acc:HGNC:21375]	2.36428	0.0012796
ENSSSCG00000000679	LRRC23	leucine rich repeat containing 23 [Source:HGNC Symbol;Acc:HGNC:19138]	2.84435	0.038693
ENSSSCG00000004509	LIPG	lipase, endothelial [Source:HGNC Symbol;Acc:HGNC:6623]	2.08551	0.046813
ENSSSCG00000020704	LIN9	lin-9 DREAM MuvB core complex component [Source:HGNC Symbol;Acc:HGNC:30830]	0.481331	0.017595
ENSSSCG00000002886	HAMP	Hepcidin [Source:UniProtKB/Swiss-Prot;Acc:Q8MJ80]	4.08546	0.026979
ENSSSCG00000028373	ENO2	enolase 2 (gamma, neuronal) [Source:HGNC Symbol;Acc:HGNC:3353]	2.52485	0.024285
ENSSSCG00000021940	CYP2J34	cytochrome P450, family 2, subfamily J, polypeptide 34 [Source:RefSeq peptide;Acc:NP_001231562]	5.40053	0.0017874
ENSSSCG00000003825	CYP2J2	-	2.70251	0.014397
ENSSSCG00000031031	CSMD3	CUB and Sushi multiple domains 3 [Source:HGNC Symbol;Acc:HGNC:19291]	0.0867556	0.045768
ENSSSCG00000015726	CNTNAP5	contactin associated protein-like 5 [Source:HGNC Symbol;Acc:HGNC:18748]	0.254864	0.047592
ENSSSCG00000012265	CHST7	carbohydrate (N-acetylglucosamine 6-O) sulfotransferase 7 [Source:HGNC Symbol;Acc:HGNC:13817]	2.07498	0.00018879
ENSSSCG00000000242	CH242-185F9.2	-	2.18434	0.045862
ENSSSCG00000023014	CD300LG	CD300 molecule like family member g [Source:HGNC Symbol;Acc:HGNC:30455]	0.453257	0.015267
ENSSSCG00000013579	CD209	-	3.27524	0.0015586
ENSSSCG00000016671	CCDC129	coiled-coil domain containing 129 [Source:HGNC Symbol;Acc:HGNC:27363]	3.65887	0.018469
ENSSSCG00000010074	C22orf15	chromosome 22 open reading frame 15 [Source:HGNC Symbol;Acc:HGNC:15558]	0.352355	0.030043
ENSSSCG00000001088	ATP6V1G1	ATPase, H+ transporting, lysosomal 13kDa, V1 subunit G1 [Source:HGNC Symbol;Acc:HGNC:864]	0.248067	0.0070689
ENSSSCG00000013339	ANO3	anoctamin 3 [Source:HGNC Symbol;Acc:HGNC:14004]	0.484578	0.040343
ENSSSCG00000008949	AFP	Alpha-fetoprotein [Source:UniProtKB/Swiss-Prot;Acc:Q8MJ76]	4.09113	0.036602
ENSSSCG00000021119	-//-		0.00998169	0.01541
ENSSSCG00000029500	-//-		0.0879544	0.037606
ENSSSCG00000030256	-//-		0.117188	0.0073892
ENSSSCG00000029935	-//-		0.136512	0.043489
ENSSSCG00000023098	-//-		0.251477	0.048165
ENSSSCG00000027436	-//-		0.255838	0.026462
ENSSSCG00000029906	-//-		0.283594	0.027012
ENSSSCG00000014164	-//-		0.330403	0.0095358
ENSSSCG00000010768	-//-		0.332425	0.018678
ENSSSCG00000007006	-//-		0.346157	0.013062
ENSSSCG00000013787	-//-		0.35397	0.010614
ENSSSCG00000008084	-//-		0.426879	0.020407
ENSSSCG00000022174	-//-		0.432239	0.038911
ENSSSCG00000030035	-//-		0.45755	0.030893
ENSSSCG00000009350	-//-		0.461179	0.021675
ENSSSCG00000029249	-//-		0.486125	0.043732
ENSSSCG00000014314	-//-		0.487779	0.03354
ENSSSCG00000028980	-//-		0.491104	0.013282
ENSSSCG00000028447	-//-		0.495446	0.031597
ENSSSCG00000022924	-//-		0.499169	0.025743
ENSSSCG00000002542	-//-		2.01559	0.046586
ENSSSCG00000027496	-//-		2.02904	0.0098682
ENSSSCG00000010992	-//-		2.06408	0.0032232
ENSSSCG00000024084	-//-		2.0691	0.038438
ENSSSCG00000019194	-//-		2.07053	0.031378
ENSSSCG00000000291	-//-		2.09014	0.034819
ENSSSCG00000020945	-//-		2.14578	0.024358
ENSSSCG00000023870	-//-		2.18859	0.016811
ENSSSCG00000027735	-//-		2.26718	0.031456
ENSSSCG00000008954	-//-		2.5738	0.0082981
ENSSSCG00000025094	-//-		2.8247	0.028074
ENSSSCG00000002482	-//-		3.41338	0.032332
ENSSSCG00000017986	-//-		3.67056	0.043579
ENSSSCG00000004418	-//-		5.18844	0.019425
ENSSSCG00000002077	-//-		5.20645	0.044115
ENSSSCG00000027848	-//-		5.25977	0.040761
ENSSSCG00000001883	-//-		5.53583	0.041464
ENSSSCG00000004572	-//-		5.91591	0.046581
ENSSSCG00000022400	-//-		9.19915	0.036992
ENSSSCG00000019304	-//-		11.804	0.033115
ENSSSCG00000026891	-//-		13.532	0.0039828
ENSSSCG00000000040	43346	septin 3 [Source:HGNC Symbol;Acc:HGNC:10750]	0.36367	0.038063

## Sheet: Table S4
Table S4. DEGs between the female IUGR and female NBW piglets on day 1 (Fold change > 2 or < 0.5, P < 0.05)
Ensembl ID	Gene Name	Description	Fold change	P-value
ENSSSCG00000027984	ZWINT	ZW10 interacting kinetochore protein [Source:HGNC Symbol;Acc:HGNC:13195]	0.471948	0.040881
ENSSSCG00000029353	ZSCAN2	zinc finger and SCAN domain containing 2 [Source:HGNC Symbol;Acc:HGNC:20994]	0.482266	0.013747
ENSSSCG00000025590	ZNF461	zinc finger protein 461 [Source:HGNC Symbol;Acc:HGNC:21629]	0.493082	0.032282
ENSSSCG00000002838	ZNF423	zinc finger protein 423 [Source:HGNC Symbol;Acc:HGNC:16762]	0.456346	0.035002
ENSSSCG00000007643	ZKSCAN1	zinc finger with KRAB and SCAN domains 1 [Source:HGNC Symbol;Acc:HGNC:13101]	2.33302	0.0020173
ENSSSCG00000021586	ZHX2	zinc fingers and homeoboxes 2 [Source:HGNC Symbol;Acc:HGNC:18513]	2.01168	0.01567
ENSSSCG00000004761	ZFYVE19	zinc finger, FYVE domain containing 19 [Source:HGNC Symbol;Acc:HGNC:20758]	0.323851	0.00039235
ENSSSCG00000007659	ZCWPW1	zinc finger, CW type with PWWP domain 1 [Source:HGNC Symbol;Acc:HGNC:23486]	0.435094	0.023122
ENSSSCG00000015014	ZC3H12C	zinc finger CCCH-type containing 12C [Source:HGNC Symbol;Acc:HGNC:29362]	3.22299	0.044625
ENSSSCG00000030095	ZBTB16	zinc finger and BTB domain containing 16 [Source:HGNC Symbol;Acc:HGNC:12930]	2.53925	0.010932
ENSSSCG00000014095	ZBED3	zinc finger, BED-type containing 3 [Source:HGNC Symbol;Acc:HGNC:20711]	2.39131	0.013499
ENSSSCG00000016427	XRCC2	X-ray repair complementing defective repair in Chinese hamster cells 2 [Source:HGNC Symbol;Acc:HGNC:12829]	0.414976	0.023729
ENSSSCG00000015537	XPR1	xenotropic and polytropic retrovirus receptor 1 [Source:HGNC Symbol;Acc:HGNC:12827]	2.09972	0.0061141
ENSSSCG00000011265	XIRP1	xin actin binding repeat containing 1 [Source:HGNC Symbol;Acc:HGNC:14301]	61.9873	0.049547
ENSSSCG00000008522	XDH	xanthine dehydrogenase [Source:RefSeq peptide;Acc:NP_001272903]	0.496099	0.0075955
ENSSSCG00000008682	WHSC1	Wolf-Hirschhorn syndrome candidate 1 [Source:HGNC Symbol;Acc:HGNC:12766]	0.49727	0.010664
ENSSSCG00000013411	WEE1	WEE1 G2 checkpoint kinase [Source:HGNC Symbol;Acc:HGNC:12761]	0.37843	0.0010217
ENSSSCG00000007991	WDR90	WD repeat domain 90 [Source:HGNC Symbol;Acc:HGNC:26960]	0.377095	0.016911
ENSSSCG00000016437	WDR86	WD repeat domain 86 [Source:HGNC Symbol;Acc:HGNC:28020]	0.205086	2.77e-08
ENSSSCG00000004695	WDR76	WD repeat domain 76 [Source:HGNC Symbol;Acc:HGNC:25773]	0.493424	0.011129
ENSSSCG00000023675	WDR37	WD repeat-containing protein 37 [Source:RefSeq peptide;Acc:NP_001231383]	2.19421	0.010632
ENSSSCG00000005052	WDHD1	WD repeat and HMG-box DNA binding protein 1 [Source:HGNC Symbol;Acc:HGNC:23170]	0.478205	0.01315
ENSSSCG00000009300	WASF3	WAS protein family member 3 [Source:HGNC Symbol;Acc:HGNC:12734]	2.2456	0.047114
ENSSSCG00000000712	VWF	von Willebrand factor [Source:HGNC Symbol;Acc:HGNC:12726]	3.04196	0.0031592
ENSSSCG00000002506	VRK1	vaccinia related kinase 1 [Source:HGNC Symbol;Acc:HGNC:12718]	0.34575	0.00071802
ENSSSCG00000012349	USP51	ubiquitin specific peptidase 51 [Source:HGNC Symbol;Acc:HGNC:23086]	3.78371	0.046501
ENSSSCG00000009938	UNG	uracil DNA glycosylase [Source:HGNC Symbol;Acc:HGNC:12572]	0.480131	0.006901
ENSSSCG00000015830	UNC5D	unc-5 netrin receptor D [Source:HGNC Symbol;Acc:HGNC:18634]	0.210969	0.043299
ENSSSCG00000010276	UNC5B	unc-5 netrin receptor B [Source:HGNC Symbol;Acc:HGNC:12568]	2.54877	0.0061153
ENSSSCG00000017200	UNC13D	unc-13 homolog D (C. elegans) [Source:HGNC Symbol;Acc:HGNC:23147]	0.363947	0.0050799
ENSSSCG00000013517	UHRF1	ubiquitin-like with PHD and ring finger domains 1 [Source:HGNC Symbol;Acc:HGNC:12556]	0.368772	0.0037299
ENSSSCG00000025226	UGT2A3	UDP glucuronosyltransferase 2 family, polypeptide A3 [Source:HGNC Symbol;Acc:HGNC:28528]	0.253806	4.35e-07
ENSSSCG00000006239	UBXN2B	UBX domain protein 2B [Source:HGNC Symbol;Acc:HGNC:27035]	2.48423	0.0024918
ENSSSCG00000010924	UBE2T	ubiquitin conjugating enzyme E2T [Source:HGNC Symbol;Acc:HGNC:25009]	0.314493	0.0029443
ENSSSCG00000023869	TYMS	thymidylate synthetase [Source:HGNC Symbol;Acc:HGNC:12441]	0.373583	0.0032743
ENSSSCG00000022199	TUBG1	tubulin gamma 1 [Source:HGNC Symbol;Acc:HGNC:12417]	0.404244	0.0055794
ENSSSCG00000004423	TUBE1	tubulin epsilon 1 [Source:HGNC Symbol;Acc:HGNC:20775]	0.37126	0.0010692
ENSSSCG00000005849	TUBB4B	tubulin beta 4B class IVb [Source:HGNC Symbol;Acc:HGNC:20771]	0.47655	0.012329
ENSSSCG00000001379	TUBB	Tubulin beta chain [Source:UniProtKB/Swiss-Prot;Acc:Q767L7]	0.465612	0.0057912
ENSSSCG00000006370	TSTD1	thiosulfate sulfurtransferase (rhodanese)-like domain containing 1 [Source:HGNC Symbol;Acc:HGNC:35410]	0.402176	0.021294
ENSSSCG00000025470	TSSK4	testis-specific serine kinase 4 [Source:HGNC Symbol;Acc:HGNC:19825]	0.318596	0.0029569
ENSSSCG00000002767	TSNAXIP1	translin-associated factor X interacting protein 1 [Source:HGNC Symbol;Acc:HGNC:18586]	0.280311	0.020223
ENSSSCG00000020746	TRIM7	tripartite motif containing 7 [Source:HGNC Symbol;Acc:HGNC:16278]	2.41865	0.031553
ENSSSCG00000000515	TRHDE	thyrotropin-releasing hormone degrading enzyme [Source:HGNC Symbol;Acc:HGNC:30748]	0.0564924	0.00016964
ENSSSCG00000022182	TREX2	three prime repair exonuclease 2 [Source:HGNC Symbol;Acc:HGNC:12270]	0.452943	0.015229
ENSSSCG00000004570	TPM1	tropomyosin 1 (alpha) [Source:HGNC Symbol;Acc:HGNC:12010]	0.42682	0.0017134
ENSSSCG00000013372	TPH1	tryptophan hydroxylase 1 [Source:HGNC Symbol;Acc:HGNC:12008]	0.214374	9.19e-08
ENSSSCG00000025592	TP63	tumor protein p63 [Source:HGNC Symbol;Acc:HGNC:15979]	0.496994	0.040012
ENSSSCG00000017788	TP53I13	tumor protein p53 inducible protein 13 [Source:HGNC Symbol;Acc:HGNC:25102]	0.486462	0.0095466
ENSSSCG00000006235	TOX	thymocyte selection associated high mobility group box [Source:HGNC Symbol;Acc:HGNC:18988]	6.84381	0.031477
ENSSSCG00000025116	TONSL	tonsoku-like, DNA repair protein [Source:HGNC Symbol;Acc:HGNC:7801]	0.375478	0.00054513
ENSSSCG00000024505	TNNI3	troponin I type 3 (cardiac) [Source:HGNC Symbol;Acc:HGNC:11947]	0.389582	0.040149
ENSSSCG00000015851	TNKS	tankyrase, TRF1-interacting ankyrin-related ADP-ribose polymerase [Source:HGNC Symbol;Acc:HGNC:11941]	2.21653	0.0043427
ENSSSCG00000003331	TNFRSF4	tumor necrosis factor receptor superfamily member 4 [Source:HGNC Symbol;Acc:HGNC:11918]	0.181583	0.039281
ENSSSCG00000001397	TMP-CH242-74M17.4	-	5.09648	0.0079076
ENSSSCG00000003302	TMEM86B	transmembrane protein 86B [Source:HGNC Symbol;Acc:HGNC:28448]	0.242406	8.22e-06
ENSSSCG00000028530	TMEM52	transmembrane protein 52 [Source:HGNC Symbol;Acc:HGNC:27916]	10.1415	0.036561
ENSSSCG00000011826	TMEM44	transmembrane protein 44 [Source:HGNC Symbol;Acc:HGNC:25120]	0.378719	0.020392
ENSSSCG00000012490	TMEM35	transmembrane protein 35 [Source:HGNC Symbol;Acc:HGNC:25864]	0.0948703	0.013606
ENSSSCG00000011037	TMEM236	transmembrane protein 236 [Source:HGNC Symbol;Acc:HGNC:23473]	3.42072	0.024016
ENSSSCG00000021010	TMEM219	transmembrane protein 219 [Source:HGNC Symbol;Acc:HGNC:25201]	0.43803	0.0035437
ENSSSCG00000030575	TMEM158	transmembrane protein 158 (gene/pseudogene) [Source:HGNC Symbol;Acc:HGNC:30293]	2.49096	0.034106
ENSSSCG00000011436	TLR9	Toll-like receptor 9 [Source:UniProtKB/Swiss-Prot;Acc:Q5I2M3]	2.67382	0.0098698
ENSSSCG00000013087	TKFC	triokinase/FMN cyclase [Source:HGNC Symbol;Acc:HGNC:24552]	0.363997	0.00023634
ENSSSCG00000001484	TINAG	tubulointerstitial nephritis antigen [Source:HGNC Symbol;Acc:HGNC:14599]	0.174585	0.0013062
ENSSSCG00000012994	TIGD3	tigger transposable element derived 3 [Source:HGNC Symbol;Acc:HGNC:18334]	0.280311	0.0039285
ENSSSCG00000001842	TICRR	TOPBP1-interacting checkpoint and replication regulator [Source:HGNC Symbol;Acc:HGNC:28704]	0.313731	0.00046173
ENSSSCG00000004980	THSD4	thrombospondin type 1 domain containing 4 [Source:HGNC Symbol;Acc:HGNC:25835]	2.96822	0.0079778
ENSSSCG00000020745	THRSP	-	0.112103	0.015072
ENSSSCG00000006614	THEM5	thioesterase superfamily member 5 [Source:HGNC Symbol;Acc:HGNC:26755]	22.1203	0.038681
ENSSSCG00000026043	TGM3	transglutaminase 3 [Source:HGNC Symbol;Acc:HGNC:11779]	28.2152	0.04081
ENSSSCG00000006911	TGFBR3	transforming growth factor beta receptor III [Source:HGNC Symbol;Acc:HGNC:11774]	3.36475	0.0042854
ENSSSCG00000015732	TFCP2L1	transcription factor CP2-like 1 [Source:HGNC Symbol;Acc:HGNC:17925]	4.43766	0.00038391
ENSSSCG00000009859	TESC	tescalcin [Source:HGNC Symbol;Acc:HGNC:26065]	2.27033	0.032469
ENSSSCG00000010632	TECTB	tectorin beta [Source:HGNC Symbol;Acc:HGNC:11721]	0.233194	0.033869
ENSSSCG00000021075	TDRD1	tudor domain containing 1 [Source:HGNC Symbol;Acc:HGNC:11712]	0.166697	0.022993
ENSSSCG00000001392	TCF19	transcription factor 19 [Source:HGNC Symbol;Acc:HGNC:11629]	0.355101	0.0014389
ENSSSCG00000016504	TBXAS1	thromboxane-A synthase [Source:RefSeq peptide;Acc:NP_999211]	2.10453	0.029181
ENSSSCG00000004290	TBX18	T-box 18 [Source:HGNC Symbol;Acc:HGNC:11595]	0.423138	0.01447
ENSSSCG00000009465	TBC1D4	TBC1 domain family member 4 [Source:HGNC Symbol;Acc:HGNC:19165]	2.57095	0.0081967
ENSSSCG00000003718	TAF4B	TATA-box binding protein associated factor 4b [Source:HGNC Symbol;Acc:HGNC:11538]	2.88566	0.041269
ENSSSCG00000008677	TACC3	transforming, acidic coiled-coil containing protein 3 [Source:HGNC Symbol;Acc:HGNC:11524]	0.383554	0.013334
ENSSSCG00000015814	TACC1	transforming, acidic coiled-coil containing protein 1 [Source:HGNC Symbol;Acc:HGNC:11522]	3.01342	0.0039014
ENSSSCG00000006750	SYCP1	synaptonemal complex protein 1 [Source:HGNC Symbol;Acc:HGNC:11487]	0.226738	0.033466
ENSSSCG00000004125	STX11	syntaxin 11 [Source:HGNC Symbol;Acc:HGNC:11429]	2.03496	0.03068
ENSSSCG00000004702	STRC	stereocilin [Source:HGNC Symbol;Acc:HGNC:16035]	0.464709	0.032503
ENSSSCG00000026257	STMN1	stathmin 1 [Source:HGNC Symbol;Acc:HGNC:6510]	0.387267	0.016967
ENSSSCG00000007493	STK6	Aurora kinase A [Source:UniProtKB/Swiss-Prot;Acc:A5GFW1]	0.358439	0.031177
ENSSSCG00000013506	STAP2	signal transducing adaptor family member 2 [Source:HGNC Symbol;Acc:HGNC:30430]	0.293575	0.00011003
ENSSSCG00000008923	STAP1	signal transducing adaptor family member 1 [Source:HGNC Symbol;Acc:HGNC:24133]	2.73094	0.0057302
ENSSSCG00000024441	ST6GALNAC3	ST6 (alpha-N-acetyl-neuraminyl-2,3-beta-galactosyl-1,3)-N-acetylgalactosaminide alpha-2,6-sialyltransferase 3 [Source:HGNC Symbol;Acc:HGNC:19343]	5.78814	0.010887
ENSSSCG00000012234	SRPX	sushi-repeat containing protein, X-linked [Source:HGNC Symbol;Acc:HGNC:11309]	0.474408	0.029227
ENSSSCG00000029815	SRGAP1	SLIT-ROBO Rho GTPase activating protein 1 [Source:HGNC Symbol;Acc:HGNC:17382]	3.07887	0.019756
ENSSSCG00000018056	SRCIN1	SRC kinase signaling inhibitor 1 [Source:HGNC Symbol;Acc:HGNC:29506]	0.496202	0.036283
ENSSSCG00000016831	SPEF2	sperm flagellar 2 [Source:HGNC Symbol;Acc:HGNC:26293]	0.42264	0.019279
ENSSSCG00000015924	SPC25	SPC25, NDC80 kinetochore complex component [Source:HGNC Symbol;Acc:HGNC:24031]	0.413655	0.012149
ENSSSCG00000023205	SPAG9	sperm associated antigen 9 [Source:HGNC Symbol;Acc:HGNC:14524]	2.55691	0.0033206
ENSSSCG00000017758	SPAG5	-	0.352648	0.0098106
ENSSSCG00000028814	SOD3	extracellular superoxide dismutase precursor [Source:RefSeq peptide;Acc:NP_001072156]	2.59206	0.049329
ENSSSCG00000021355	SOD1	Superoxide dismutase [Cu-Zn] [Source:UniProtKB/Swiss-Prot;Acc:P04178]	0.493869	0.0086654
ENSSSCG00000004233	SMPDL3A	-	3.33272	0.017686
ENSSSCG00000011731	SMC4	structural maintenance of chromosomes 4 [Source:HGNC Symbol;Acc:HGNC:14013]	0.385954	0.0022143
ENSSSCG00000007066	SLX4IP	SLX4 interacting protein [Source:HGNC Symbol;Acc:HGNC:16225]	2.12904	0.012172
ENSSSCG00000007954	SLX4	SLX4 structure-specific endonuclease subunit [Source:HGNC Symbol;Acc:HGNC:23845]	0.453319	0.014689
ENSSSCG00000022913	SLPI	antileukoproteinase [Source:RefSeq peptide;Acc:NP_999035]	0.341936	0.027095
ENSSSCG00000003972	SLFNL1	schlafen like 1 [Source:HGNC Symbol;Acc:HGNC:26313]	14.4911	0.017939
ENSSSCG00000003882	SLC5A9	solute carrier family 5 (sodium/sugar cotransporter), member 9 [Source:HGNC Symbol;Acc:HGNC:22146]	0.156822	0.0041436
ENSSSCG00000008550	SLC5A6	solute carrier family 5 (sodium/multivitamin and iodide cotransporter), member 6 [Source:HGNC Symbol;Acc:HGNC:11041]	2.42419	0.018488
ENSSSCG00000004923	SLC51B	solute carrier family 51 beta subunit [Source:HGNC Symbol;Acc:HGNC:29956]	0.263468	0.0014173
ENSSSCG00000005472	SLC46A2	solute carrier family 46 member 2 [Source:HGNC Symbol;Acc:HGNC:16055]	3.15491	0.0031295
ENSSSCG00000024166	SLC2A6	solute carrier family 2 (facilitated glucose transporter), member 6 [Source:HGNC Symbol;Acc:HGNC:11011]	0.293962	0.012263
ENSSSCG00000028969	SLC26A4	solute carrier family 26 (anion exchanger), member 4 [Source:HGNC Symbol;Acc:HGNC:8818]	40.6702	0.023709
ENSSSCG00000014311	SLC25A48	solute carrier family 25 member 48 [Source:HGNC Symbol;Acc:HGNC:30451]	0.372445	0.00033821
ENSSSCG00000011669	SLC25A36	solute carrier family 25 (pyrimidine nucleotide carrier), member 36 [Source:HGNC Symbol;Acc:HGNC:25554]	2.02286	0.040544
ENSSSCG00000026423	SLC23A1	solute carrier family 23 (ascorbic acid transporter), member 1 [Source:HGNC Symbol;Acc:HGNC:10974]	0.453634	0.0053363
ENSSSCG00000013296	SLC1A2	solute carrier family 1 (glial high affinity glutamate transporter), member 2 [Source:HGNC Symbol;Acc:HGNC:10940]	12.1291	0.0057417
ENSSSCG00000001106	SLC17A4	solute carrier family 17, member 4 [Source:HGNC Symbol;Acc:HGNC:10932]	0.438272	0.021861
ENSSSCG00000010210	SLC16A9	solute carrier family 16 member 9 [Source:HGNC Symbol;Acc:HGNC:23520]	4.66604	0.00035065
ENSSSCG00000017215	SLC16A5	solute carrier family 16 (monocarboxylate transporter), member 5 [Source:HGNC Symbol;Acc:HGNC:10926]	2.44376	0.00060258
ENSSSCG00000009513	SLC15A1	solute carrier family 15 (oligopeptide transporter), member 1 [Source:HGNC Symbol;Acc:HGNC:10920]	4.07896	0.029093
ENSSSCG00000014255	SLC12A2	solute carrier family 12 (sodium/potassium/chloride transporter), member 2 [Source:HGNC Symbol;Acc:HGNC:10911]	6.29105	0.00020197
ENSSSCG00000001455	SLA-DRB1	-	0.182985	0.0078205
ENSSSCG00000017649	SKA2	spindle and kinetochore associated complex subunit 2 [Source:HGNC Symbol;Acc:HGNC:28006]	0.437665	0.025339
ENSSSCG00000004518	SKA1	spindle and kinetochore associated complex subunit 1 [Source:HGNC Symbol;Acc:HGNC:28109]	0.277335	0.0010988
ENSSSCG00000005089	SIX4	SIX homeobox 4 [Source:HGNC Symbol;Acc:HGNC:10890]	19.3989	0.026743
ENSSSCG00000005087	SIX1	SIX homeobox 1 [Source:HGNC Symbol;Acc:HGNC:10887]	97.5926	0.00080673
ENSSSCG00000009901	SIRT4	sirtuin 4 [Source:HGNC Symbol;Acc:HGNC:14932]	0.48113	0.013827
ENSSSCG00000027665	SIRPB1	-	0.439337	0.0046465
ENSSSCG00000028141	SHCBP1	SHC SH2-domain binding protein 1 [Source:HGNC Symbol;Acc:HGNC:29547]	0.314297	0.034583
ENSSSCG00000016092	SGOL2	shugoshin-like 2 (S. pombe) [Source:HGNC Symbol;Acc:HGNC:30812]	0.441474	0.044916
ENSSSCG00000011207	SGOL1	shugoshin-like 1 (S. pombe) [Source:HGNC Symbol;Acc:HGNC:25088]	0.337299	0.017734
ENSSSCG00000024325	SGK2	serum/glucocorticoid regulated kinase 2 [Source:HGNC Symbol;Acc:HGNC:13900]	0.391369	0.00097518
ENSSSCG00000010529	SFRP5	secreted frizzled-related protein 5 [Source:HGNC Symbol;Acc:HGNC:10779]	0.463326	0.0071251
ENSSSCG00000010608	SFR1	SWI5-dependent homologous recombination repair protein 1 [Source:HGNC Symbol;Acc:HGNC:29574]	0.456314	0.013983
ENSSSCG00000006286	SELE	E-selectin precursor [Source:RefSeq peptide;Acc:NP_999433]	0.137595	0.021577
ENSSSCG00000000415	SDR9C7	short chain dehydrogenase/reductase family 9C, member 7 [Source:HGNC Symbol;Acc:HGNC:29958]	0.121784	5.46e-05
ENSSSCG00000000029	SCUBE1	signal peptide, CUB domain, EGF-like 1 [Source:HGNC Symbol;Acc:HGNC:13441]	3.27365	0.00012563
ENSSSCG00000027991	SCNN1D	sodium channel, non voltage gated 1 delta subunit [Source:HGNC Symbol;Acc:HGNC:10601]	0.346085	0.020205
ENSSSCG00000000707	SCNN1A	sodium channel, non voltage gated 1 alpha subunit [Source:HGNC Symbol;Acc:HGNC:10599]	3.02681	0.045945
ENSSSCG00000024111	SCGB3A2	secretoglobin, family 3A, member 2 [Source:HGNC Symbol;Acc:HGNC:18391]	3.15907	0.00078146
ENSSSCG00000006612	S100A10	S100 calcium binding protein A10 [Source:HGNC Symbol;Acc:HGNC:10487]	0.485654	0.0094667
ENSSSCG00000028839	RTP3	receptor (chemosensory) transporter protein 3 [Source:HGNC Symbol;Acc:HGNC:15572]	0.391287	0.0086579
ENSSSCG00000023886	RPA3	replication protein A3 [Source:HGNC Symbol;Acc:HGNC:10291]	0.482667	0.0071458
ENSSSCG00000003583	RPA2	replication protein A2 [Source:HGNC Symbol;Acc:HGNC:10290]	0.459966	0.0055685
ENSSSCG00000025208	RNF39	Sus scrofa ring finger protein 39 (RNF39), mRNA. [Source:RefSeq mRNA;Acc:NM_001128446]	2.06666	0.032936
ENSSSCG00000029106	RNF139	-	2.02651	0.041096
ENSSSCG00000024726	RNASE1	ribonuclease, RNase A family, 1 (pancreatic) [Source:HGNC Symbol;Acc:HGNC:10044]	0.0606731	0.014853
ENSSSCG00000022149	RMI2	RecQ mediated genome instability 2 [Source:HGNC Symbol;Acc:HGNC:28349]	0.388127	0.0040183
ENSSSCG00000006045	RIMS2	regulating synaptic membrane exocytosis 2 [Source:HGNC Symbol;Acc:HGNC:17283]	0.280817	0.0093708
ENSSSCG00000000738	RHNO1	RAD9-HUS1-RAD1 interacting nuclear orphan 1 [Source:HGNC Symbol;Acc:HGNC:28206]	0.40652	0.0060336
ENSSSCG00000007998	RHBDL1	rhomboid, veinlet-like 1 (Drosophila) [Source:HGNC Symbol;Acc:HGNC:10007]	0.414775	0.0076792
ENSSSCG00000010808	RGS18	regulator of G-protein signaling 18 [Source:HGNC Symbol;Acc:HGNC:14261]	3.13703	0.016823
ENSSSCG00000014141	RFESD	Rieske (Fe-S) domain containing [Source:HGNC Symbol;Acc:HGNC:29587]	0.338048	0.010326
ENSSSCG00000009349	RFC3	replication factor C subunit 3 [Source:HGNC Symbol;Acc:HGNC:9971]	0.415034	0.001928
ENSSSCG00000028504	RFC2	replication factor C subunit 2 [Source:HGNC Symbol;Acc:HGNC:9970]	0.49107	0.010005
ENSSSCG00000015426	RELN	reelin [Source:HGNC Symbol;Acc:HGNC:9957]	2.38634	0.0012621
ENSSSCG00000025736	RECQL4	RecQ helicase-like 4 [Source:HGNC Symbol;Acc:HGNC:9949]	0.303359	4.67e-05
ENSSSCG00000024919	RDH16	-	0.123887	0.0062032
ENSSSCG00000024823	RCN3	reticulocalbin 3 [Source:HGNC Symbol;Acc:HGNC:21145]	0.460509	0.016677
ENSSSCG00000011664	RBP1	retinol binding protein 1 [Source:HGNC Symbol;Acc:HGNC:9919]	0.467228	0.0058128
ENSSSCG00000016838	RANBP3L	RAN binding protein 3-like [Source:HGNC Symbol;Acc:HGNC:26353]	0.422025	0.039936
ENSSSCG00000003905	RAD54L	RAD54-like (S. cerevisiae) [Source:HGNC Symbol;Acc:HGNC:9826]	0.364427	0.00092218
ENSSSCG00000006101	RAD54B	RAD54 homolog B (S. cerevisiae) [Source:HGNC Symbol;Acc:HGNC:17228]	0.485755	0.015977
ENSSSCG00000000722	RAD51AP1	RAD51 associated protein 1 [Source:HGNC Symbol;Acc:HGNC:16956]	0.325335	0.00028671
ENSSSCG00000004766	RAD51	RAD51 recombinase [Source:HGNC Symbol;Acc:HGNC:9817]	0.359883	0.0015136
ENSSSCG00000000217	RACGAP1	Rac GTPase activating protein 1 [Source:HGNC Symbol;Acc:HGNC:9804]	0.35255	0.0079729
ENSSSCG00000016928	RAB3C	RAB3C, member RAS oncogene family [Source:HGNC Symbol;Acc:HGNC:30269]	0.255218	0.018019
ENSSSCG00000021660	RAB31	RAB31, member RAS oncogene family [Source:HGNC Symbol;Acc:HGNC:9771]	2.21776	0.019664
ENSSSCG00000004607	PYGO1	pygopus family PHD finger 1 [Source:HGNC Symbol;Acc:HGNC:30256]	2.2708	0.0035034
ENSSSCG00000000138	PVALB	parvalbumin [Source:HGNC Symbol;Acc:HGNC:9704]	0.322909	0.048057
ENSSSCG00000016218	PTPRN	protein tyrosine phosphatase, receptor type, N [Source:HGNC Symbol;Acc:HGNC:9676]	5.5813	0.0018568
ENSSSCG00000023709	PTPRJ	protein tyrosine phosphatase, receptor type, J [Source:HGNC Symbol;Acc:HGNC:9673]	2.3137	0.0025921
ENSSSCG00000010755	PTPRE	protein tyrosine phosphatase, receptor type, E [Source:HGNC Symbol;Acc:HGNC:9669]	2.3033	0.0070365
ENSSSCG00000005252	PTAR1	protein prenyltransferase alpha subunit repeat containing 1 [Source:HGNC Symbol;Acc:HGNC:30449]	2.32093	0.0062249
ENSSSCG00000007748	PSPH	phosphoserine phosphatase [Source:HGNC Symbol;Acc:HGNC:9577]	0.292803	0.0024027
ENSSSCG00000007556	PSMG3	proteasome (prosome, macropain) assembly chaperone 3 [Source:HGNC Symbol;Acc:HGNC:22420]	0.459871	0.015364
ENSSSCG00000017396	PSMC3IP	PSMC3 interacting protein [Source:HGNC Symbol;Acc:HGNC:17928]	0.267461	2.99e-05
ENSSSCG00000028587	PRSS54	protease, serine 54 [Source:HGNC Symbol;Acc:HGNC:26336]	0.38035	0.01784
ENSSSCG00000004452	PRSS35	protease, serine 35 [Source:HGNC Symbol;Acc:HGNC:21387]	0.351355	0.021105
ENSSSCG00000025422	PRPF3	pre-mRNA processing factor 3 [Source:HGNC Symbol;Acc:HGNC:17348]	0.207143	0.022772
ENSSSCG00000008745	PROM1	prominin 1 [Source:HGNC Symbol;Acc:HGNC:9454]	0.374023	0.0046168
ENSSSCG00000029449	PRG4	proteoglycan 4 [Source:HGNC Symbol;Acc:HGNC:9364]	0.270088	0.0035207
ENSSSCG00000002021	PPP1R3E	protein phosphatase 1 regulatory subunit 3E [Source:HGNC Symbol;Acc:HGNC:14943]	0.48073	0.019829
ENSSSCG00000022797	PPP1R3B	protein phosphatase 1 regulatory subunit 3B [Source:HGNC Symbol;Acc:HGNC:14942]	0.394939	0.0010842
ENSSSCG00000023434	PPM1L	protein phosphatase, Mg2+/Mn2+ dependent 1L [Source:HGNC Symbol;Acc:HGNC:16381]	2.25308	0.0026873
ENSSSCG00000015016	POU2AF1	POU domain class 2-associating factor 1 [Source:RefSeq peptide;Acc:NP_001230989]	0.292194	0.0002105
ENSSSCG00000029515	PON3	paraoxonase 3 [Source:HGNC Symbol;Acc:HGNC:9206]	0.143637	0.024497
ENSSSCG00000005008	POLE2	polymerase (DNA directed), epsilon 2, accessory subunit [Source:HGNC Symbol;Acc:HGNC:9178]	0.391504	0.011086
ENSSSCG00000003216	POLD1	polymerase (DNA directed), delta 1, catalytic subunit [Source:HGNC Symbol;Acc:HGNC:9175]	0.447513	0.0072623
ENSSSCG00000012997	POLA2	polymerase (DNA directed), alpha 2, accessory subunit [Source:HGNC Symbol;Acc:HGNC:30073]	0.429372	0.0021081
ENSSSCG00000011426	POC1A	POC1 centriolar protein A [Source:HGNC Symbol;Acc:HGNC:24488]	0.409291	0.010821
ENSSSCG00000002747	PMFBP1	polyamine modulated factor 1 binding protein 1 [Source:HGNC Symbol;Acc:HGNC:17728]	0.0835336	0.0064059
ENSSSCG00000009076	PLK4	polo-like kinase 4 [Source:HGNC Symbol;Acc:HGNC:11397]	0.390664	0.0020881
ENSSSCG00000017391	PLEKHH3	pleckstrin homology, MyTH4 and FERM domain containing H3 [Source:HGNC Symbol;Acc:HGNC:26105]	0.457011	0.0053739
ENSSSCG00000006247	PLAG1	PLAG1 zinc finger [Source:HGNC Symbol;Acc:HGNC:9045]	2.52555	0.024766
ENSSSCG00000026914	PLA2G16	phospholipase A2 group XVI [Source:HGNC Symbol;Acc:HGNC:17825]	0.478337	0.021064
ENSSSCG00000029264	PKMYT1	membrane-associated tyrosine- and threonine-specific cdc2-inhibitory kinase [Source:RefSeq peptide;Acc:NP_001152782]	0.319126	0.003549
ENSSSCG00000017274	PITPNC1	cytoplasmic phosphatidylinositol transfer protein 1 [Source:RefSeq peptide;Acc:NP_001137194]	2.69671	0.049606
ENSSSCG00000017781	PIPOX	pipecolic acid oxidase [Source:HGNC Symbol;Acc:HGNC:17804]	0.329374	0.0010399
ENSSSCG00000000591	PIK3C2G	phosphatidylinositol-4-phosphate 3-kinase catalytic subunit type 2 gamma [Source:HGNC Symbol;Acc:HGNC:8973]	0.440465	0.0020007
ENSSSCG00000015651	PIGR	polymeric immunoglobulin receptor precursor [Source:RefSeq peptide;Acc:NP_999324]	0.277373	0.040706
ENSSSCG00000025473	PIGM	phosphatidylinositol glycan anchor biosynthesis class M [Source:HGNC Symbol;Acc:HGNC:18858]	2.05566	0.044328
ENSSSCG00000030433	PigE-108A11.5	-	8.89565	0.002363
ENSSSCG00000010205	PHYHIPL	phytanoyl-CoA hydroxylase-interacting protein-like [Source:RefSeq peptide;Acc:NP_001231510]	0.380561	0.00080221
ENSSSCG00000011353	PFKFB4	6-phosphofructo-2-kinase/fructose-2,6-biphosphatase 4 [Source:HGNC Symbol;Acc:HGNC:8875]	2.73967	0.0026791
ENSSSCG00000010669	PDZD8	PDZ domain containing 8 [Source:HGNC Symbol;Acc:HGNC:26974]	2.3579	0.0095355
ENSSSCG00000015796	PDLIM3	PDZ and LIM domain 3 [Source:HGNC Symbol;Acc:HGNC:20767]	0.302478	0.0024497
ENSSSCG00000008841	PDGFRA	-	2.67159	0.0005995
ENSSSCG00000007541	PDGFA	platelet-derived growth factor alpha polypeptide [Source:HGNC Symbol;Acc:HGNC:8799]	0.416417	0.018187
ENSSSCG00000009106	PDE5A	phosphodiesterase 5A [Source:HGNC Symbol;Acc:HGNC:8784]	2.17558	0.0061997
ENSSSCG00000027466	PCOLCE	procollagen C-endopeptidase enhancer [Source:HGNC Symbol;Acc:HGNC:8738]	0.419837	0.0018512
ENSSSCG00000030642	PCNA	proliferating cell nuclear antigen [Source:RefSeq peptide;Acc:NP_001278854]	0.431909	0.0071083
ENSSSCG00000029784	PCDHGB6	protocadherin gamma subfamily B, 6 [Source:HGNC Symbol;Acc:HGNC:8713]	2.71246	0.010234
ENSSSCG00000025141	PCDHGB2	protocadherin gamma subfamily B, 2 [Source:HGNC Symbol;Acc:HGNC:8709]	2.53555	0.034761
ENSSSCG00000024873	PCDHB6	protocadherin beta 6 [Source:HGNC Symbol;Acc:HGNC:8691]	3.09427	0.048633
ENSSSCG00000014380	PCDHB5	protocadherin beta 5 [Source:HGNC Symbol;Acc:HGNC:8690]	2.46878	0.011744
ENSSSCG00000027494	PCDH10	protocadherin 10 [Source:HGNC Symbol;Acc:HGNC:13404]	6.7295	1.02e-07
ENSSSCG00000009671	PBK	lymphokine-activated killer T-cell-originated protein kinase [Source:RefSeq peptide;Acc:NP_001116628]	0.378037	0.025918
ENSSSCG00000013320	PAX6	paired box 6 [Source:HGNC Symbol;Acc:HGNC:8620]	5.60572	0.0059666
ENSSSCG00000016378	PASK	PAS domain containing serine/threonine kinase [Source:HGNC Symbol;Acc:HGNC:17270]	0.315826	0.00099771
ENSSSCG00000003551	PAQR7	Membrane progestin receptor alpha [Source:UniProtKB/Swiss-Prot;Acc:Q865K8]	0.398679	0.012786
ENSSSCG00000013767	PALM3	paralemmin 3 [Source:HGNC Symbol;Acc:HGNC:33274]	0.468493	0.0058685
ENSSSCG00000005450	PALM2	paralemmin 2 [Source:HGNC Symbol;Acc:HGNC:15845]	0.420652	0.0070301
ENSSSCG00000000681	P3H3	prolyl 3-hydroxylase 3 [Source:HGNC Symbol;Acc:HGNC:19318]	0.427768	0.022186
ENSSSCG00000011215	OXSM	3-oxoacyl-ACP synthase, mitochondrial [Source:HGNC Symbol;Acc:HGNC:26063]	0.493869	0.012943
ENSSSCG00000006791	OVGP1	oviductal glycoprotein 1 [Source:HGNC Symbol;Acc:HGNC:8524]	0.368823	0.017951
ENSSSCG00000026753	OSBPL11	oxysterol binding protein like 11 [Source:HGNC Symbol;Acc:HGNC:16397]	2.04798	0.02137
ENSSSCG00000030012	OLFML1	olfactomedin like 1 [Source:HGNC Symbol;Acc:HGNC:24473]	0.409206	0.017108
ENSSSCG00000006858	OLFM3	olfactomedin 3 [Source:HGNC Symbol;Acc:HGNC:17990]	5.85918	0.031273
ENSSSCG00000030143	OGN	osteoglycin [Source:HGNC Symbol;Acc:HGNC:8126]	0.352648	0.0017614
ENSSSCG00000011549	OGG1	8-oxoguanine DNA glycosylase [Source:HGNC Symbol;Acc:HGNC:8125]	0.421996	0.025331
ENSSSCG00000015682	NXPH2	neurexophilin 2 [Source:HGNC Symbol;Acc:HGNC:8076]	0.0685547	0.032895
ENSSSCG00000006333	NUF2	NUF2, NDC80 kinetochore complex component [Source:HGNC Symbol;Acc:HGNC:14621]	0.307765	0.0017942
ENSSSCG00000002557	NUDT14	nudix hydrolase 14 [Source:HGNC Symbol;Acc:HGNC:20141]	0.329511	0.028423
ENSSSCG00000027055	NUAK1	NUAK family, SNF1-like kinase, 1 [Source:HGNC Symbol;Acc:HGNC:14311]	2.09652	0.0067263
ENSSSCG00000004291	NT5E	5'-nucleotidase, ecto (CD73) [Source:HGNC Symbol;Acc:HGNC:8021]	0.381829	0.00052952
ENSSSCG00000025914	NRXN3	neurexin 3 [Source:HGNC Symbol;Acc:HGNC:8010]	0.0639461	0.042369
ENSSSCG00000023639	NRM	nurim (nuclear envelope membrane protein) [Source:HGNC Symbol;Acc:HGNC:8003]	0.454452	0.007093
ENSSSCG00000014570	NRIP3	nuclear receptor interacting protein 3 [Source:HGNC Symbol;Acc:HGNC:1167]	14.8717	0.034003
ENSSSCG00000021038	NRIP1	nuclear receptor interacting protein 1 [Source:HGNC Symbol;Acc:HGNC:8001]	2.06494	0.027361
ENSSSCG00000025831	NREP	neuronal regeneration related protein [Source:HGNC Symbol;Acc:HGNC:16834]	0.33381	0.00020308
ENSSSCG00000015445	NRCAM	neuronal cell adhesion molecule [Source:HGNC Symbol;Acc:HGNC:7994]	3.57514	0.019611
ENSSSCG00000006353	NR1I3	nuclear receptor subfamily 1 group I member 3 [Source:HGNC Symbol;Acc:HGNC:7969]	0.397796	0.0010403
ENSSSCG00000008888	NPY1R	neuropeptide Y receptor Y1 [Source:HGNC Symbol;Acc:HGNC:7956]	0.454673	0.047448
ENSSSCG00000025475	NPR3	natriuretic peptide receptor 3 [Source:HGNC Symbol;Acc:HGNC:7945]	4.37657	0.0032067
ENSSSCG00000026852	NPPC	natriuretic peptide C [Source:HGNC Symbol;Acc:HGNC:7941]	0.157792	0.025167
ENSSSCG00000029843	NPHP4	nephronophthisis 4 [Source:HGNC Symbol;Acc:HGNC:19104]	0.376233	0.0054595
ENSSSCG00000016746	NPC1L1	NPC1-like 1 [Source:HGNC Symbol;Acc:HGNC:7898]	2.72678	0.0085149
ENSSSCG00000024396	NOVA1	neuro-oncological ventral antigen 1 [Source:HGNC Symbol;Acc:HGNC:7886]	0.460158	0.0057605
ENSSSCG00000006002	NOV	nephroblastoma overexpressed [Source:HGNC Symbol;Acc:HGNC:7885]	0.342696	0.00077856
ENSSSCG00000027997	NME5	NME/NM23 family member 5 [Source:HGNC Symbol;Acc:HGNC:7853]	0.386382	0.032426
ENSSSCG00000013940	NLRP3	NLR family, pyrin domain containing 3 [Source:HGNC Symbol;Acc:HGNC:16400]	2.61843	0.030477
ENSSSCG00000003251	NLRP12	NLR family, pyrin domain containing 12 [Source:HGNC Symbol;Acc:HGNC:22938]	23.4953	0.015957
ENSSSCG00000016873	NIM1K	NIM1 serine/threonine protein kinase [Source:HGNC Symbol;Acc:HGNC:28646]	5.46265	0.0025524
ENSSSCG00000005190	NFIB	nuclear factor I/B [Source:HGNC Symbol;Acc:HGNC:7785]	0.489439	0.0097965
ENSSSCG00000015604	NEK2	NIMA-related kinase 2 [Source:HGNC Symbol;Acc:HGNC:7745]	0.343385	0.023857
ENSSSCG00000015771	NEIL3	nei-like DNA glycosylase 3 [Source:HGNC Symbol;Acc:HGNC:24573]	0.322708	0.00028463
ENSSSCG00000001882	NEIL1	nei-like DNA glycosylase 1 [Source:HGNC Symbol;Acc:HGNC:18448]	0.429521	0.021548
ENSSSCG00000015559	NCF2	neutrophil cytosolic factor 2 [Source:HGNC Symbol;Acc:HGNC:7661]	2.51333	0.027131
ENSSSCG00000008747	NCAPG	non-SMC condensin I complex subunit G [Source:HGNC Symbol;Acc:HGNC:24304]	0.406211	0.0036289
ENSSSCG00000000693	NCAPD2	non-SMC condensin I complex subunit D2 [Source:HGNC Symbol;Acc:HGNC:24305]	0.371903	0.00039224
ENSSSCG00000007288	MYH7B	myosin, heavy chain 7B, cardiac muscle, beta [Source:HGNC Symbol;Acc:HGNC:15906]	0.452691	0.010262
ENSSSCG00000000146	MYH11	myosin, heavy chain 11, smooth muscle [Source:HGNC Symbol;Acc:HGNC:7569]	0.448537	0.020695
ENSSSCG00000004080	MYCT1	myc target 1 [Source:HGNC Symbol;Acc:HGNC:23172]	2.69297	0.025123
ENSSSCG00000008618	MYCN	v-myc avian myelocytomatosis viral oncogene neuroblastoma derived homolog [Source:HGNC Symbol;Acc:HGNC:7559]	0.407197	0.009884
ENSSSCG00000017563	MYCBPAP	MYCBP associated protein [Source:HGNC Symbol;Acc:HGNC:19677]	0.218499	0.012601
ENSSSCG00000007366	MYBL2	v-myb avian myeloblastosis viral oncogene homolog-like 2 [Source:HGNC Symbol;Acc:HGNC:7548]	0.38907	0.0014566
ENSSSCG00000014041	MXD3	MAX dimerization protein 3 [Source:HGNC Symbol;Acc:HGNC:14008]	0.372187	0.029639
ENSSSCG00000003919	MUTYH	mutY DNA glycosylase [Source:HGNC Symbol;Acc:HGNC:7527]	0.385686	0.0013288
ENSSSCG00000005392	MURC	muscle-related coiled-coil protein [Source:HGNC Symbol;Acc:HGNC:33742]	0.0750866	0.045518
ENSSSCG00000011850	MUC4	mucin 4, cell surface associated [Source:HGNC Symbol;Acc:HGNC:7514]	0.119617	0.022467
ENSSSCG00000011851	MUC20	mucin 20, cell surface associated [Source:HGNC Symbol;Acc:HGNC:23282]	0.401814	0.013986
ENSSSCG00000011862	MUC13	mucin-13 [Source:RefSeq peptide;Acc:NP_001098763]	0.48832	0.020835
ENSSSCG00000004164	MTFR2	mitochondrial fission regulator 2 [Source:HGNC Symbol;Acc:HGNC:21115]	0.304898	0.0073234
ENSSSCG00000005995	MTBP	MDM2 binding protein [Source:HGNC Symbol;Acc:HGNC:7417]	0.28626	3.04e-05
ENSSSCG00000006979	MSR1	macrophage scavenger receptor 1 [Source:HGNC Symbol;Acc:HGNC:7376]	2.75223	0.00056297
ENSSSCG00000005390	MSANTD3	Myb/SANT-like DNA-binding domain containing 3 [Source:HGNC Symbol;Acc:HGNC:23370]	0.498167	0.043776
ENSSSCG00000017300	MRC2	mannose receptor, C type 2 [Source:HGNC Symbol;Acc:HGNC:16875]	0.485889	0.02769
ENSSSCG00000017367	MPP2	membrane protein, palmitoylated 2 [Source:HGNC Symbol;Acc:HGNC:7220]	2.01978	0.017945
ENSSSCG00000009009	MND1	meiotic nuclear divisions 1 [Source:HGNC Symbol;Acc:HGNC:24839]	0.291224	0.0010834
ENSSSCG00000003351	MMP23B	matrix metallopeptidase 23B [Source:HGNC Symbol;Acc:HGNC:7171]	0.414057	0.016007
ENSSSCG00000000368	MMP19	matrix metallopeptidase 19 [Source:HGNC Symbol;Acc:HGNC:7165]	0.479665	0.0054609
ENSSSCG00000007578	MMD2	monocyte to macrophage differentiation-associated 2 [Source:HGNC Symbol;Acc:HGNC:30133]	14.0306	0.024586
ENSSSCG00000003435	MIIP	migration and invasion inhibitory protein [Source:HGNC Symbol;Acc:HGNC:25715]	0.437817	0.0058007
ENSSSCG00000012564	MID2	midline 2 [Source:HGNC Symbol;Acc:HGNC:7096]	2.32898	0.0053986
ENSSSCG00000007089	MGME1	mitochondrial genome maintenance exonuclease 1 [Source:HGNC Symbol;Acc:HGNC:16205]	0.496099	0.013945
ENSSSCG00000009709	MFAP3L	microfibrillar associated protein 3 like [Source:HGNC Symbol;Acc:HGNC:29083]	0.168474	0.0015055
ENSSSCG00000003479	MFAP2	microfibrillar associated protein 2 [Source:HGNC Symbol;Acc:HGNC:7033]	0.409263	0.0075112
ENSSSCG00000004402	METTL24	methyltransferase like 24 [Source:HGNC Symbol;Acc:HGNC:21566]	0.420215	0.040344
ENSSSCG00000001848	MESP2	mesoderm posterior bHLH transcription factor 2 [Source:HGNC Symbol;Acc:HGNC:29659]	0.309412	0.0042512
ENSSSCG00000005344	MELK	maternal embryonic leucine zipper kinase [Source:HGNC Symbol;Acc:HGNC:16870]	0.326103	0.0051316
ENSSSCG00000024005	MED29	-	0.423754	0.010859
ENSSSCG00000014919	ME3	malic enzyme 3, NADP(+)-dependent, mitochondrial [Source:HGNC Symbol;Acc:HGNC:6985]	2.28723	0.0082115
ENSSSCG00000021222	MCT7	tryptase precursor [Source:RefSeq peptide;Acc:NP_999356]	0.101454	0.028468
ENSSSCG00000004246	MCM9	minichromosome maintenance 9 homologous recombination repair factor [Source:HGNC Symbol;Acc:HGNC:21484]	2.13598	0.012963
ENSSSCG00000006273	MCM4	minichromosome maintenance complex component 4 [Source:HGNC Symbol;Acc:HGNC:6947]	0.350722	0.0028835
ENSSSCG00000025488	MCM3	minichromosome maintenance complex component 3 [Source:HGNC Symbol;Acc:HGNC:6945]	0.350649	0.0014746
ENSSSCG00000011624	MCM2	minichromosome maintenance complex component 2 [Source:HGNC Symbol;Acc:HGNC:6944]	0.443775	0.039915
ENSSSCG00000029561	MCM10	minichromosome maintenance 10 replication initiation factor [Source:HGNC Symbol;Acc:HGNC:18043]	0.305554	0.0039593
ENSSSCG00000020865	MBP	myelin basic protein [Source:RefSeq peptide;Acc:NP_001001546]	2.02609	0.013763
ENSSSCG00000008603	MATN3	matrilin 3 [Source:HGNC Symbol;Acc:HGNC:6909]	0.152417	0.034169
ENSSSCG00000011065	MASTL	microtubule associated serine/threonine kinase like [Source:HGNC Symbol;Acc:HGNC:19042]	0.407113	0.040189
ENSSSCG00000030655	MAMDC2	-	0.274809	0.029393
ENSSSCG00000029886	LYVE1	lymphatic vessel endothelial hyaluronan receptor 1 [Source:HGNC Symbol;Acc:HGNC:14687]	7.00556	0.035234
ENSSSCG00000015677	LYPD6B	LY6/PLAUR domain containing 6B [Source:HGNC Symbol;Acc:HGNC:27018]	0.182998	0.026415
ENSSSCG00000008729	LYAR	Ly1 antibody reactive [Source:HGNC Symbol;Acc:HGNC:26021]	0.330747	0.0013804
ENSSSCG00000000916	LUM	lumican [Source:HGNC Symbol;Acc:HGNC:6724]	0.420623	0.033101
ENSSSCG00000027941	LSAMP	limbic system-associated membrane protein [Source:HGNC Symbol;Acc:HGNC:6705]	0.40265	0.030821
ENSSSCG00000028895	LRRC45	leucine rich repeat containing 45 [Source:HGNC Symbol;Acc:HGNC:28302]	0.380825	0.0016737
ENSSSCG00000023672	LRRC30	leucine rich repeat containing 30 [Source:HGNC Symbol;Acc:HGNC:30219]	0.0722529	0.047996
ENSSSCG00000010267	LRRC20	leucine rich repeat containing 20 [Source:HGNC Symbol;Acc:HGNC:23421]	0.494211	0.04028
ENSSSCG00000014248	LMNB1	lamin B1 [Source:HGNC Symbol;Acc:HGNC:6637]	0.488151	0.0082367
ENSSSCG00000016834	LMBRD2	LMBR1 domain containing 2 [Source:HGNC Symbol;Acc:HGNC:25287]	2.29851	0.005688
ENSSSCG00000001872	LINGO1	leucine rich repeat and Ig domain containing 1 [Source:HGNC Symbol;Acc:HGNC:21205]	0.286201	0.042169
ENSSSCG00000012590	LHFPL1	lipoma HMGIC fusion partner-like 1 [Source:HGNC Symbol;Acc:HGNC:6587]	0.0582055	0.0019061
ENSSSCG00000025126	LGI4	leucine-rich repeat LGI family member 4 [Source:HGNC Symbol;Acc:HGNC:18712]	0.387616	0.029925
ENSSSCG00000028927	LGI2	leucine-rich repeat LGI family member 2 [Source:HGNC Symbol;Acc:HGNC:18710]	17.2366	0.02922
ENSSSCG00000000125	LGALS1	lectin, galactoside-binding, soluble, 1 [Source:HGNC Symbol;Acc:HGNC:6561]	0.339386	0.0037244
ENSSSCG00000004947	LCTL	lactase like [Source:HGNC Symbol;Acc:HGNC:15583]	0.324008	0.0035728
ENSSSCG00000009412	LCP1	lymphocyte cytosolic protein 1 (L-plastin) [Source:HGNC Symbol;Acc:HGNC:6528]	2.01391	0.015272
ENSSSCG00000004775	KNSTRN	kinetochore-localized astrin/SPAG5 binding protein [Source:HGNC Symbol;Acc:HGNC:30767]	0.433168	0.022393
ENSSSCG00000009347	KL	klotho [Source:HGNC Symbol;Acc:HGNC:6344]	0.458248	0.029946
ENSSSCG00000012377	KIF4A	-	0.379692	0.026471
ENSSSCG00000003931	KIF2C	kinesin family member 2C [Source:HGNC Symbol;Acc:HGNC:6393]	0.341936	0.0069566
ENSSSCG00000029509	KIF22	kinesin family member 22 [Source:HGNC Symbol;Acc:HGNC:6391]	0.386864	0.0029366
ENSSSCG00000010457	KIF20B	kinesin family member 20B [Source:HGNC Symbol;Acc:HGNC:7212]	0.478404	0.020067
ENSSSCG00000003401	KIF1B	kinesin family member 1B [Source:HGNC Symbol;Acc:HGNC:16636]	2.08118	0.010647
ENSSSCG00000017342	KIF18B	kinesin family member 18B [Source:HGNC Symbol;Acc:HGNC:27102]	0.378037	0.012061
ENSSSCG00000013332	KIF18A	kinesin family member 18A [Source:HGNC Symbol;Acc:HGNC:29441]	0.447202	0.033765
ENSSSCG00000011309	KIF15	kinesin family member 15 [Source:HGNC Symbol;Acc:HGNC:17273]	0.410513	0.019098
ENSSSCG00000010471	KIF11	kinesin family member 11 [Source:HGNC Symbol;Acc:HGNC:6388]	0.46003	0.044472
ENSSSCG00000004215	KIAA0408	KIAA0408 [Source:HGNC Symbol;Acc:HGNC:21636]	0.44273	0.010887
ENSSSCG00000014213	KCNN2	potassium channel, calcium activated intermediate/small conductance subfamily N alpha, member 2 [Source:HGNC Symbol;Acc:HGNC:6291]	0.386462	0.00070612
ENSSSCG00000010325	KCNMA1	calcium-activated potassium channel subunit alpha-1 [Source:RefSeq peptide;Acc:NP_999384]	0.428272	0.038124
ENSSSCG00000025038	KCNJ13	potassium channel, inwardly rectifying subfamily J, member 13 [Source:HGNC Symbol;Acc:HGNC:6259]	0.373712	0.016273
ENSSSCG00000022429	KAZALD1	Kazal-type serine peptidase inhibitor domain 1 [Source:HGNC Symbol;Acc:HGNC:25460]	0.488388	0.023152
ENSSSCG00000006174	JPH1	junctophilin 1 [Source:HGNC Symbol;Acc:HGNC:14201]	8.4497	0.002283
ENSSSCG00000003809	JAK1	tyrosine-protein kinase JAK1 [Source:RefSeq peptide;Acc:NP_999279]	2.81806	0.00027486
ENSSSCG00000004746	ITPKA	inositol-trisphosphate 3-kinase A [Source:HGNC Symbol;Acc:HGNC:6178]	0.43155	0.049301
ENSSSCG00000001910	ISLR	-	0.453665	0.014947
ENSSSCG00000006475	IQGAP3	IQ motif containing GTPase activating protein 3 [Source:HGNC Symbol;Acc:HGNC:20669]	0.499757	0.045702
ENSSSCG00000030072	IQGAP1	IQ motif containing GTPase activating protein 1 [Source:HGNC Symbol;Acc:HGNC:6110]	2.24218	0.034428
ENSSSCG00000027192	IQCF3	IQ motif containing F3 [Source:HGNC Symbol;Acc:HGNC:31816]	0.366783	0.010576
ENSSSCG00000000442	INHBE	inhibin beta E [Source:HGNC Symbol;Acc:HGNC:24029]	0.141463	0.0043628
ENSSSCG00000024555	ING2	inhibitor of growth family member 2 [Source:HGNC Symbol;Acc:HGNC:6063]	0.48849	0.020133
ENSSSCG00000024162	IMPA2	inositol(myo)-1(or 4)-monophosphatase 2 [Source:HGNC Symbol;Acc:HGNC:6051]	0.484041	0.025334
ENSSSCG00000006549	IL6R	-	2.22299	0.013413
ENSSSCG00000008163	IL1R2	-	70.2585	0.024184
ENSSSCG00000015644	IKBKE	-	0.385446	0.024456
ENSSSCG00000011717	IGSF10	immunoglobulin superfamily member 10 [Source:HGNC Symbol;Acc:HGNC:26384]	0.189819	0.0039802
ENSSSCG00000026123	IGFBP2	insulin like growth factor binding protein 2 [Source:HGNC Symbol;Acc:HGNC:5471]	2.13583	0.018454
ENSSSCG00000016728	IGFBP1	insulin like growth factor binding protein 1 [Source:HGNC Symbol;Acc:HGNC:5469]	2.80034	0.016238
ENSSSCG00000008013	IGFALS	insulin like growth factor binding protein acid labile subunit [Source:HGNC Symbol;Acc:HGNC:5468]	0.298272	0.0019681
ENSSSCG00000011795	IGF2BP2	insulin like growth factor 2 mRNA binding protein 2 [Source:HGNC Symbol;Acc:HGNC:28867]	2.56543	0.00054583
ENSSSCG00000004812	IGF1R	-	2.05324	0.048427
ENSSSCG00000000857	IGF1	insulin like growth factor 1 [Source:HGNC Symbol;Acc:HGNC:5464]	0.130987	0.0017326
ENSSSCG00000001755	HYKK	hydroxylysine kinase [Source:HGNC Symbol;Acc:HGNC:34403]	0.478437	0.0086944
ENSSSCG00000002792	HSF4	heat shock transcription factor 4 [Source:HGNC Symbol;Acc:HGNC:5227]	0.479366	0.018165
ENSSSCG00000006719	HSD3B1	3 beta-hydroxysteroid dehydrogenase/Delta 5-->4-isomerase 3-beta-hydroxy-Delta(5)-steroid dehydrogenase Steroid Delta-isomerase [Source:UniProtKB/Swiss-Prot;Acc:Q9N119]	0.389447	0.0028486
ENSSSCG00000027854	HSD17B6	hydroxysteroid (17-beta) dehydrogenase 6 [Source:HGNC Symbol;Acc:HGNC:23316]	0.219882	1.36e-07
ENSSSCG00000008898	HOPX	HOP homeobox [Source:HGNC Symbol;Acc:HGNC:24961]	0.415235	0.044354
ENSSSCG00000026759	HMOX1	heme oxygenase 1 [Source:HGNC Symbol;Acc:HGNC:5013]	2.30218	0.0025115
ENSSSCG00000017022	HMMR	hyaluronan-mediated motility receptor (RHAMM) [Source:HGNC Symbol;Acc:HGNC:5012]	0.342482	0.014494
ENSSSCG00000009704	HMGB2	Sus scrofa high mobility group box 2 (HMGB2), mRNA. [Source:RefSeq mRNA;Acc:NM_214063]	0.434311	0.0072689
ENSSSCG00000008261	HK2	hexokinase-2 [Source:RefSeq peptide;Acc:NP_001116459]	7.22551	0.025776
ENSSSCG00000016313	HJURP	Holliday junction recognition protein [Source:HGNC Symbol;Acc:HGNC:25444]	0.377723	0.0098073
ENSSSCG00000003101	HIF3A	hypoxia inducible factor 3, alpha subunit [Source:HGNC Symbol;Acc:HGNC:15825]	3.03606	0.022995
ENSSSCG00000027275	HHLA2	HERV-H LTR-associating 2 [Source:HGNC Symbol;Acc:HGNC:4905]	0.499515	0.0088126
ENSSSCG00000026362	HES1	hes family bHLH transcription factor 1 [Source:HGNC Symbol;Acc:HGNC:5192]	0.29264	0.01262
ENSSSCG00000010486	HELLS	helicase, lymphoid-specific [Source:HGNC Symbol;Acc:HGNC:4861]	0.479167	0.019442
ENSSSCG00000000477	HELB	helicase (DNA) B [Source:HGNC Symbol;Acc:HGNC:17196]	2.05552	0.010337
ENSSSCG00000020912	HECTD2	HECT domain containing E3 ubiquitin protein ligase 2 [Source:HGNC Symbol;Acc:HGNC:26736]	0.350649	0.0003512
ENSSSCG00000027252	HCFC1R1	host cell factor C1 regulator 1 (XPO1 dependent) [Source:HGNC Symbol;Acc:HGNC:21198]	0.374309	0.0013389
ENSSSCG00000028875	HAVCR2	hepatitis A virus cellular receptor 2 [Source:HGNC Symbol;Acc:HGNC:18437]	3.2816	0.012942
ENSSSCG00000024383	HAUS4	HAUS augmin-like complex subunit 4 [Source:RefSeq peptide;Acc:NP_001231085]	0.41094	0.0023664
ENSSSCG00000027439	HAO1	hydroxyacid oxidase (glycolate oxidase) 1 [Source:HGNC Symbol;Acc:HGNC:4809]	0.288751	3e-05
ENSSSCG00000009178	H2AFZ	H2A histone family member Z [Source:HGNC Symbol;Acc:HGNC:4741]	0.392401	0.0042883
ENSSSCG00000022645	H2AFX	H2A histone family member X [Source:HGNC Symbol;Acc:HGNC:4739]	0.396227	0.0086227
ENSSSCG00000000002	GTSE1	G2 and S-phase expressed 1 [Source:HGNC Symbol;Acc:HGNC:13698]	0.301515	0.0013572
ENSSSCG00000006822	GSTM2	glutathione S-transferase mu 2 (muscle) [Source:HGNC Symbol;Acc:HGNC:4634]	0.384939	0.0028065
ENSSSCG00000026658	GSG2	germ cell associated 2 (haspin) [Source:HGNC Symbol;Acc:HGNC:19682]	0.383421	0.020295
ENSSSCG00000006955	GSDMD	gasdermin D [Source:HGNC Symbol;Acc:HGNC:25697]	0.49634	0.012848
ENSSSCG00000001523	GRM4	glutamate receptor, metabotropic 4 [Source:HGNC Symbol;Acc:HGNC:4596]	0.268594	0.035095
ENSSSCG00000006060	GRHL2	grainyhead-like transcription factor 2 [Source:HGNC Symbol;Acc:HGNC:2799]	0.439886	0.024402
ENSSSCG00000026530	GPR19	G protein-coupled receptor 19 [Source:HGNC Symbol;Acc:HGNC:4473]	0.272457	6.15e-05
ENSSSCG00000009492	GPR180	G protein-coupled receptor 180 [Source:HGNC Symbol;Acc:HGNC:28899]	0.392591	0.0048765
ENSSSCG00000000214	GPD1	glycerol-3-phosphate dehydrogenase 1 [Source:HGNC Symbol;Acc:HGNC:4455]	0.44273	0.0019775
ENSSSCG00000007043	GPCPD1	glycerophosphocholine phosphodiesterase 1 [Source:HGNC Symbol;Acc:HGNC:26957]	7.22301	0.0371
ENSSSCG00000009233	GPAT3	glycerol-3-phosphate acyltransferase 3 [Source:HGNC Symbol;Acc:HGNC:28157]	0.482065	0.044626
ENSSSCG00000017998	GLP2R	glucagon-like peptide 2 receptor [Source:RefSeq peptide;Acc:NP_001233195]	2.82784	0.030221
ENSSSCG00000011677	GK5	glycerol kinase 5 (putative) [Source:HGNC Symbol;Acc:HGNC:28635]	2.9011	0.0046135
ENSSSCG00000002802	GINS3	GINS complex subunit 3 (Psf3 homolog) [Source:HGNC Symbol;Acc:HGNC:25851]	0.485418	0.013075
ENSSSCG00000002663	GINS2	GINS complex subunit 2 (Psf2 homolog) [Source:HGNC Symbol;Acc:HGNC:24575]	0.357075	0.00087364
ENSSSCG00000001054	GFOD1	glucose-fructose oxidoreductase domain containing 1 [Source:HGNC Symbol;Acc:HGNC:21096]	5.34986	0.036084
ENSSSCG00000008613	GEN1	GEN1, Holliday junction 5' flap endonuclease [Source:HGNC Symbol;Acc:HGNC:26881]	0.373195	0.0026681
ENSSSCG00000021811	GDPD3	glycerophosphodiester phosphodiesterase domain containing 3 [Source:HGNC Symbol;Acc:HGNC:28638]	0.276414	0.00093724
ENSSSCG00000004764	GCHFR	GTP cyclohydrolase I feedback regulator [Source:HGNC Symbol;Acc:HGNC:4194]	0.467909	0.0050397
ENSSSCG00000004672	GATM	Glycine amidinotransferase, mitochondrial [Source:UniProtKB/Swiss-Prot;Acc:P50441]	0.192376	0.0070717
ENSSSCG00000000874	GAS2L3	growth arrest specific 2 like 3 [Source:HGNC Symbol;Acc:HGNC:27475]	0.4194	0.015149
ENSSSCG00000023559	GALR1	galanin receptor 1 [Source:HGNC Symbol;Acc:HGNC:4132]	3.31728	0.04492
ENSSSCG00000002306	GALNT16	polypeptide N-acetylgalactosaminyltransferase 16 [Source:HGNC Symbol;Acc:HGNC:23233]	0.201674	0.00096522
ENSSSCG00000011195	GALNT15	polypeptide N-acetylgalactosaminyltransferase 15 [Source:HGNC Symbol;Acc:HGNC:21531]	8.47198	0.022376
ENSSSCG00000008486	GALM	Aldose 1-epimerase [Source:UniProtKB/Swiss-Prot;Acc:Q9GKX6]	0.370771	0.002009
ENSSSCG00000011317	FYCO1	FYVE and coiled-coil domain-containing protein 1 [Source:RefSeq peptide;Acc:NP_001121949]	2.47959	0.0015183
ENSSSCG00000007586	FSCN1	fascin [Source:RefSeq peptide;Acc:NP_001139772]	0.351184	0.010894
ENSSSCG00000004694	FRMD5	FERM domain containing 5 [Source:HGNC Symbol;Acc:HGNC:28214]	0.308448	0.043564
ENSSSCG00000004434	FRK	fyn-related Src family tyrosine kinase [Source:HGNC Symbol;Acc:HGNC:3955]	0.425196	0.010908
ENSSSCG00000000739	FOXM1	forkhead box M1 [Source:HGNC Symbol;Acc:HGNC:3818]	0.405957	0.013154
ENSSSCG00000017187	FOXJ1	forkhead box J1 [Source:HGNC Symbol;Acc:HGNC:3816]	0.28636	0.012753
ENSSSCG00000014812	FOLR2	folate receptor 2 (fetal) [Source:HGNC Symbol;Acc:HGNC:3793]	0.224409	0.042471
ENSSSCG00000015866	FMNL2	formin like 2 [Source:HGNC Symbol;Acc:HGNC:18267]	2.49147	0.0022539
ENSSSCG00000009320	FLT1	fms-related tyrosine kinase 1 [Source:HGNC Symbol;Acc:HGNC:3763]	2.90512	0.030745
ENSSSCG00000007372	FITM2	Fat storage-inducing transmembrane protein 2 [Source:UniProtKB/Swiss-Prot;Acc:B2LYG4]	2.41898	0.017273
ENSSSCG00000011972	FILIP1L	filamin A interacting protein 1-like [Source:HGNC Symbol;Acc:HGNC:24589]	0.488591	0.011465
ENSSSCG00000023303	FIGNL1	fidgetin-like 1 [Source:HGNC Symbol;Acc:HGNC:13286]	0.394802	0.0037027
ENSSSCG00000015413	FGL2	fibrinogen-like 2 [Source:HGNC Symbol;Acc:HGNC:3696]	2.0638	0.027048
ENSSSCG00000009527	FGF14	fibroblast growth factor 14 [Source:HGNC Symbol;Acc:HGNC:3671]	0.370411	0.011164
ENSSSCG00000007052	FERMT1	fermitin family member 1 [Source:HGNC Symbol;Acc:HGNC:15889]	0.263925	0.0040147
ENSSSCG00000006413	FCER1A	Fc fragment of IgE, high affinity I, receptor for; alpha polypeptide [Source:HGNC Symbol;Acc:HGNC:3609]	0.295269	0.011159
ENSSSCG00000004077	FBXO5	F-box protein 5 [Source:HGNC Symbol;Acc:HGNC:13584]	0.327803	0.00051641
ENSSSCG00000005981	FBXO32	F-box only protein 32 [Source:RefSeq peptide;Acc:NP_001038053]	5.76772	0.012812
ENSSSCG00000004658	FBN1	fibrillin 1 [Source:HGNC Symbol;Acc:HGNC:3603]	2.24716	0.0041281
ENSSSCG00000001837	FANCI	Fanconi anemia complementation group I [Source:HGNC Symbol;Acc:HGNC:25568]	0.479699	0.013668
ENSSSCG00000012130	FANCB	Fanconi anemia complementation group B [Source:HGNC Symbol;Acc:HGNC:3583]	0.399288	0.0063255
ENSSSCG00000008664	FAM84A	family with sequence similarity 84 member A [Source:HGNC Symbol;Acc:HGNC:20743]	0.441535	0.021392
ENSSSCG00000006729	FAM46C	family with sequence similarity 46 member C [Source:HGNC Symbol;Acc:HGNC:24712]	2.32914	0.040954
ENSSSCG00000006784	FAM212B	family with sequence similarity 212 member B [Source:HGNC Symbol;Acc:HGNC:28045]	0.457264	0.048654
ENSSSCG00000010749	FAM196A	family with sequence similarity 196 member A [Source:HGNC Symbol;Acc:HGNC:33859]	0.183761	0.00058178
ENSSSCG00000000205	FAM186B	family with sequence similarity 186 member B [Source:HGNC Symbol;Acc:HGNC:25296]	0.286737	0.012684
ENSSSCG00000004245	FAM184A	family with sequence similarity 184 member A [Source:HGNC Symbol;Acc:HGNC:20991]	0.357744	0.0035904
ENSSSCG00000005309	FAM166B	family with sequence similarity 166 member B [Source:HGNC Symbol;Acc:HGNC:34242]	0.393681	0.040076
ENSSSCG00000025543	FABP2	Fatty acid-binding protein, intestinal [Source:UniProtKB/Swiss-Prot;Acc:Q45KW7]	0.306275	0.010215
ENSSSCG00000023878	FAAP24	Fanconi anemia core complex associated protein 24 [Source:HGNC Symbol;Acc:HGNC:28467]	0.254476	0.00018158
ENSSSCG00000020672	F2R	coagulation factor II (thrombin) receptor [Source:HGNC Symbol;Acc:HGNC:3537]	2.34795	0.0025254
ENSSSCG00000029558	EXTL1	exostosin-like glycosyltransferase 1 [Source:HGNC Symbol;Acc:HGNC:3515]	0.422757	0.0014624
ENSSSCG00000011258	EXOG	endo/exonuclease (5'-3'), endonuclease G-like [Source:HGNC Symbol;Acc:HGNC:3347]	0.498719	0.034338
ENSSSCG00000010865	EXO1	exonuclease 1 [Source:HGNC Symbol;Acc:HGNC:3511]	0.4102	0.01648
ENSSSCG00000017379	ETV4	ets variant 4 [Source:HGNC Symbol;Acc:HGNC:3493]	0.492536	0.033003
ENSSSCG00000025777	ESR1	estrogen receptor [Source:RefSeq peptide;Acc:NP_999385]	0.458629	0.04108
ENSSSCG00000016335	ESPNL	espin-like [Source:HGNC Symbol;Acc:HGNC:27937]	0.218484	0.0053671
ENSSSCG00000009670	ESCO2	establishment of sister chromatid cohesion N-acetyltransferase 2 [Source:HGNC Symbol;Acc:HGNC:27230]	0.483471	0.012738
ENSSSCG00000023708	ERO1B	endoplasmic reticulum oxidoreductase beta [Source:HGNC Symbol;Acc:HGNC:14355]	2.42688	0.036293
ENSSSCG00000022706	ERICH6	glutamate rich 6 [Source:HGNC Symbol;Acc:HGNC:28602]	11.606	0.01209
ENSSSCG00000021834	ERCC6L	excision repair cross-complementation group 6 like [Source:HGNC Symbol;Acc:HGNC:20794]	0.360657	0.0026828
ENSSSCG00000003586	EPB41	erythrocyte membrane protein band 4.1 [Source:HGNC Symbol;Acc:HGNC:3377]	2.52136	0.0018803
ENSSSCG00000009132	ENPEP	glutamyl aminopeptidase [Source:RefSeq peptide;Acc:NP_999182]	0.284974	0.0010847
ENSSSCG00000027428	ENHO	energy homeostasis associated [Source:HGNC Symbol;Acc:HGNC:24838]	0.237023	0.021555
ENSSSCG00000017571	EME1	essential meiotic structure-specific endonuclease 1 [Source:HGNC Symbol;Acc:HGNC:24965]	0.336645	0.00060044
ENSSSCG00000010577	ELOVL3	ELOVL fatty acid elongase 3 [Source:HGNC Symbol;Acc:HGNC:18047]	3.2183	0.010651
ENSSSCG00000023937	ELOVL1	ELOVL fatty acid elongase 1 [Source:HGNC Symbol;Acc:HGNC:14418]	0.164721	0.00098509
ENSSSCG00000015002	ELMOD1	ELMO/CED-12 domain containing 1 [Source:HGNC Symbol;Acc:HGNC:25334]	5.37699	0.016991
ENSSSCG00000025182	ELK4	ELK4, ETS-domain protein (SRF accessory protein 1) [Source:HGNC Symbol;Acc:HGNC:3326]	2.14384	0.0082151
ENSSSCG00000001963	EGLN3	egl-9 family hypoxia-inducible factor 3 [Source:HGNC Symbol;Acc:HGNC:14661]	2.81864	7.85e-05
ENSSSCG00000022126	EGFR	epidermal growth factor receptor [Source:HGNC Symbol;Acc:HGNC:3236]	2.41362	0.0032613
ENSSSCG00000028244	ECM2	extracellular matrix protein 2, female organ and adipocyte specific [Source:HGNC Symbol;Acc:HGNC:3154]	0.475	0.032601
ENSSSCG00000003513	ECE1	endothelin converting enzyme 1 [Source:HGNC Symbol;Acc:HGNC:3146]	2.01293	0.02742
ENSSSCG00000013352	E2F8	E2F transcription factor 8 [Source:HGNC Symbol;Acc:HGNC:24727]	0.318795	0.00019473
ENSSSCG00000000950	E2F7	E2F transcription factor 7 [Source:HGNC Symbol;Acc:HGNC:23820]	0.410542	0.0018322
ENSSSCG00000007268	E2F1	E2F transcription factor 1 [Source:HGNC Symbol;Acc:HGNC:3113]	0.344625	0.0013797
ENSSSCG00000014993	DYNC2H1	dynein, cytoplasmic 2, heavy chain 1 [Source:HGNC Symbol;Acc:HGNC:2962]	0.353799	0.020083
ENSSSCG00000015335	DYNC1I1	dynein, cytoplasmic 1, intermediate chain 1 [Source:HGNC Symbol;Acc:HGNC:2963]	0.430475	0.016956
ENSSSCG00000002538	DYNC1H1	dynein, cytoplasmic 1, heavy chain 1 [Source:HGNC Symbol;Acc:HGNC:2961]	2.09623	0.0082176
ENSSSCG00000026096	DUT	deoxyuridine triphosphatase [Source:HGNC Symbol;Acc:HGNC:3078]	0.373298	0.013057
ENSSSCG00000015850	DUSP4	dual specificity phosphatase 4 [Source:HGNC Symbol;Acc:HGNC:3070]	3.29048	0.035675
ENSSSCG00000008128	DUSP2	dual specificity phosphatase 2 [Source:HGNC Symbol;Acc:HGNC:3068]	15.5776	0.026503
ENSSSCG00000029874	DUSP14	dual specificity phosphatase 14 [Source:HGNC Symbol;Acc:HGNC:17007]	0.488117	0.010455
ENSSSCG00000004677	DUOXA1	dual oxidase maturation factor 1 [Source:HGNC Symbol;Acc:HGNC:26507]	0.173716	0.0081477
ENSSSCG00000004678	DUOX2	dual oxidase 2 precursor [Source:RefSeq peptide;Acc:NP_999164]	0.225844	0.0052493
ENSSSCG00000004675	DUOX1	dual oxidase 1 precursor [Source:RefSeq peptide;Acc:NP_999261]	0.215252	0.010593
ENSSSCG00000015600	DTL	denticleless E3 ubiquitin protein ligase homolog (Drosophila) [Source:HGNC Symbol;Acc:HGNC:30288]	0.360757	0.0025435
ENSSSCG00000005999	DSCC1	DNA replication and sister chromatid cohesion 1 [Source:HGNC Symbol;Acc:HGNC:24453]	0.445316	0.0073855
ENSSSCG00000006040	DPYS	dihydropyrimidinase [Source:HGNC Symbol;Acc:HGNC:3013]	0.408639	0.00077439
ENSSSCG00000010505	DNTT	DNA nucleotidylexotransferase [Source:HGNC Symbol;Acc:HGNC:2983]	0.260111	0.039211
ENSSSCG00000026532	DNASE2B	deoxyribonuclease II beta [Source:HGNC Symbol;Acc:HGNC:28875]	0.200406	0.00010002
ENSSSCG00000009765	DNAH10	dynein, axonemal, heavy chain 10 [Source:HGNC Symbol;Acc:HGNC:2941]	0.478669	0.022283
ENSSSCG00000020712	DNA2	DNA replication helicase/nuclease 2 [Source:HGNC Symbol;Acc:HGNC:2939]	0.245484	9.4e-05
ENSSSCG00000004631	DMXL2	Dmx-like 2 [Source:HGNC Symbol;Acc:HGNC:2938]	0.468948	0.017586
ENSSSCG00000005131	DMRTA1	DMRT-like family A1 [Source:HGNC Symbol;Acc:HGNC:13826]	0.100335	0.00015764
ENSSSCG00000002883	DMKN	dermokine [Source:HGNC Symbol;Acc:HGNC:25063]	0.421732	0.04618
ENSSSCG00000004755	DLL4	delta-like 4 (Drosophila) [Source:HGNC Symbol;Acc:HGNC:2910]	2.19117	0.049391
ENSSSCG00000015746	DLGAP2	discs, large (Drosophila) homolog-associated protein 2 [Source:HGNC Symbol;Acc:HGNC:2906]	0.264383	0.011461
ENSSSCG00000014904	DLG2	discs, large homolog 2 (Drosophila) [Source:HGNC Symbol;Acc:HGNC:2901]	0.489371	0.025896
ENSSSCG00000015011	DDX10	DEAD (Asp-Glu-Ala-Asp) box polypeptide 10 [Source:HGNC Symbol;Acc:HGNC:2735]	2.29692	0.010804
ENSSSCG00000014898	DDIAS	DNA damage-induced apoptosis suppressor [Source:HGNC Symbol;Acc:HGNC:26351]	0.451125	0.017154
ENSSSCG00000000915	DCN	decorin [Source:HGNC Symbol;Acc:HGNC:2705]	0.477641	0.0064636
ENSSSCG00000022014	DCDC2B	doublecortin domain containing 2B [Source:HGNC Symbol;Acc:HGNC:32576]	0.440557	0.037667
ENSSSCG00000026279	DAPK1	death-associated protein kinase 1 [Source:HGNC Symbol;Acc:HGNC:2674]	2.0974	0.0077376
ENSSSCG00000009942	DAO	D-amino-acid oxidase [Source:UniProtKB/Swiss-Prot;Acc:P00371]	0.434431	0.0089604
ENSSSCG00000006940	CYR61	cysteine-rich, angiogenic inducer, 61 [Source:HGNC Symbol;Acc:HGNC:2654]	0.343671	0.00024035
ENSSSCG00000006238	CYP7A1	cytochrome P450 family 7 subfamily A member 1 [Source:HGNC Symbol;Acc:HGNC:2651]	4.45986	0.00091121
ENSSSCG00000021940	CYP2J34	cytochrome P450, family 2, subfamily J, polypeptide 34 [Source:RefSeq peptide;Acc:NP_001231562]	0.398928	0.0054286
ENSSSCG00000017181	CYGB	cytoglobin [Source:HGNC Symbol;Acc:HGNC:16505]	0.329694	0.00028885
ENSSSCG00000003048	CXCL17	chemokine (C-X-C motif) ligand 17 [Source:HGNC Symbol;Acc:HGNC:19232]	0.198375	0.0056708
ENSSSCG00000031014	CU468856.2	-	0.422318	0.02563
ENSSSCG00000025427	CU459197.4	-	2.40694	0.0040854
ENSSSCG00000010728	CPXM2	carboxypeptidase X (M14 family), member 2 [Source:HGNC Symbol;Acc:HGNC:26977]	0.339034	0.035483
ENSSSCG00000015019	COLCA2	colorectal cancer associated 2 [Source:HGNC Symbol;Acc:HGNC:26978]	0.36372	0.00022304
ENSSSCG00000004274	COL9A1	collagen, type IX, alpha 1 [Source:HGNC Symbol;Acc:HGNC:2217]	0.190241	0.042823
ENSSSCG00000015326	COL1A2	-	0.421791	0.0061124
ENSSSCG00000001473	COL11A2	collagen, type XI, alpha 2 [Source:HGNC Symbol;Acc:HGNC:2187]	6.51742	0.017567
ENSSSCG00000015461	CNTNAP2	contactin associated protein-like 2 [Source:HGNC Symbol;Acc:HGNC:13830]	3.88442	0.012167
ENSSSCG00000013614	CNN1	calponin 1, basic, smooth muscle [Source:HGNC Symbol;Acc:HGNC:2155]	0.245246	0.023895
ENSSSCG00000026360	CLGN	calmegin [Source:HGNC Symbol;Acc:HGNC:2060]	7.68796	0.0322
ENSSSCG00000000648	CLEC7A	C-type lectin domain family 7 member A [Source:HGNC Symbol;Acc:HGNC:14558]	3.57762	0.0028194
ENSSSCG00000000649	CLEC1A	C-type lectin domain family 1, member A [Source:HGNC Symbol;Acc:HGNC:24355]	2.9363	0.015476
ENSSSCG00000021415	CLDN15	claudin 15 [Source:HGNC Symbol;Acc:HGNC:2036]	0.332194	0.011486
ENSSSCG00000020680	CLDN14	claudin 14 [Source:HGNC Symbol;Acc:HGNC:2035]	0.425402	0.029389
ENSSSCG00000016462	CLCN1	chloride channel, voltage-sensitive 1 [Source:HGNC Symbol;Acc:HGNC:2019]	0.129462	0.0062352
ENSSSCG00000021161	CKS2	CDC28 protein kinase regulatory subunit 2 [Source:HGNC Symbol;Acc:HGNC:2000]	0.426436	0.0058554
ENSSSCG00000008089	CKAP2L	cytoskeleton associated protein 2 like [Source:HGNC Symbol;Acc:HGNC:26877]	0.405648	0.042701
ENSSSCG00000008010	CHTF18	chromosome transmission fidelity factor 18 [Source:HGNC Symbol;Acc:HGNC:18435]	0.407226	0.0025554
ENSSSCG00000009665	CHRNA2	cholinergic receptor, nicotinic alpha 2 [Source:HGNC Symbol;Acc:HGNC:1956]	0.0797319	0.040596
ENSSSCG00000015215	CHEK1	checkpoint kinase 1 [Source:HGNC Symbol;Acc:HGNC:1925]	0.428747	0.01308
ENSSSCG00000012056	CHAF1B	chromatin assembly factor 1 subunit B [Source:HGNC Symbol;Acc:HGNC:1911]	0.374672	0.00066638
ENSSSCG00000013509	CHAF1A	chromatin assembly factor 1 subunit A [Source:HGNC Symbol;Acc:HGNC:1910]	0.364326	0.00074661
ENSSSCG00000000067	CHADL	chondroadherin like [Source:HGNC Symbol;Acc:HGNC:25165]	0.239617	0.015522
ENSSSCG00000017569	CHAD	chondroadherin [Source:HGNC Symbol;Acc:HGNC:1909]	0.420856	0.021457
ENSSSCG00000030776	CH242-9E10.1	-	2.29756	0.036476
ENSSSCG00000030787	CH242-51E15.1	-	2.1348	0.011334
ENSSSCG00000016958	CH242-378F17.1	-	0.499515	0.039924
ENSSSCG00000030895	CH242-157F23.1	-	0.229649	0.0067134
ENSSSCG00000004391	CEP57L1	centrosomal protein 57kDa-like 1 [Source:HGNC Symbol;Acc:HGNC:21561]	0.307445	0.00075877
ENSSSCG00000010477	CEP55	centrosomal protein 55kDa [Source:HGNC Symbol;Acc:HGNC:1161]	0.389528	0.018504
ENSSSCG00000009701	CEP44	centrosomal protein 44kDa [Source:HGNC Symbol;Acc:HGNC:29356]	0.427471	0.040731
ENSSSCG00000004657	CEP152	centrosomal protein 152kDa [Source:HGNC Symbol;Acc:HGNC:29298]	0.370745	0.0013727
ENSSSCG00000017143	CEP131	centrosomal protein 131kDa [Source:HGNC Symbol;Acc:HGNC:29511]	0.428064	0.011846
ENSSSCG00000002768	CENPT	centromere protein T [Source:HGNC Symbol;Acc:HGNC:25787]	0.346541	0.0017326
ENSSSCG00000030534	CENPM	centromere protein M [Source:RefSeq peptide;Acc:NP_001152777]	0.355569	0.0034424
ENSSSCG00000016946	CENPK	centromere protein K [Source:HGNC Symbol;Acc:HGNC:29479]	0.373169	0.0010978
ENSSSCG00000029393	CENPJ	centromere protein J [Source:HGNC Symbol;Acc:HGNC:17272]	0.443375	0.025186
ENSSSCG00000012491	CENPI	centromere protein I [Source:HGNC Symbol;Acc:HGNC:3968]	0.487847	0.04921
ENSSSCG00000027147	CENPH	centromere protein H [Source:HGNC Symbol;Acc:HGNC:17268]	0.329694	0.00077897
ENSSSCG00000023296	CENPE	centromere protein E [Source:HGNC Symbol;Acc:HGNC:1856]	0.441841	0.049537
ENSSSCG00000028671	CEL	carboxyl ester lipase [Source:HGNC Symbol;Acc:HGNC:1848]	15.3514	3.69e-07
ENSSSCG00000000766	CECR2	cat eye syndrome chromosome region, candidate 2 [Source:HGNC Symbol;Acc:HGNC:1840]	2.76217	0.00055824
ENSSSCG00000003081	CEACAM16	carcinoembryonic antigen-related cell adhesion molecule 16 [Source:HGNC Symbol;Acc:HGNC:31948]	5.50827	0.0020463
ENSSSCG00000002651	CDT1	chromatin licensing and DNA replication factor 1 [Source:HGNC Symbol;Acc:HGNC:24576]	0.300867	0.00033927
ENSSSCG00000005047	CDKN3	cyclin-dependent kinase inhibitor 3 [Source:HGNC Symbol;Acc:HGNC:1791]	0.444175	0.02937
ENSSSCG00000013643	CDKN2D	cyclin-dependent kinase inhibitor 2D (p19, inhibits CDK4) [Source:HGNC Symbol;Acc:HGNC:1790]	0.494966	0.01708
ENSSSCG00000003876	CDKN2C	cyclin-dependent kinase inhibitor 2C (p18, inhibits CDK4) [Source:HGNC Symbol;Acc:HGNC:1789]	0.438394	0.043575
ENSSSCG00000024070	CDK5	cyclin-dependent kinase 5 [Source:HGNC Symbol;Acc:HGNC:1774]	0.459425	0.008201
ENSSSCG00000010214	CDK1	cyclin-dependent kinase 1 [Source:HGNC Symbol;Acc:HGNC:1722]	0.260924	0.0040983
ENSSSCG00000016806	CDH6	cadherin 6, type 2, K-cadherin (fetal kidney) [Source:HGNC Symbol;Acc:HGNC:1765]	0.424313	0.032906
ENSSSCG00000022721	CDH16	cadherin 16 [Source:HGNC Symbol;Acc:HGNC:1755]	4.2862	3.48e-08
ENSSSCG00000015961	CDCA7	cell division cycle associated 7 [Source:HGNC Symbol;Acc:HGNC:14628]	0.348904	0.016543
ENSSSCG00000013008	CDCA5	cell division cycle associated 5 [Source:HGNC Symbol;Acc:HGNC:14626]	0.366885	0.0021071
ENSSSCG00000000683	CDCA3	cell division cycle associated 3 [Source:HGNC Symbol;Acc:HGNC:14624]	0.334181	0.021322
ENSSSCG00000017471	CDC6	cell division cycle 6 [Source:HGNC Symbol;Acc:HGNC:1744]	0.251599	0.0080746
ENSSSCG00000010122	CDC45	cell division cycle 45 [Source:HGNC Symbol;Acc:HGNC:1739]	0.430296	0.0026998
ENSSSCG00000014329	CDC25C	cell division cycle 25C [Source:HGNC Symbol;Acc:HGNC:1727]	0.47837	0.022675
ENSSSCG00000006800	CD53	CD53 molecule [Source:HGNC Symbol;Acc:HGNC:1686]	2.86533	0.0041691
ENSSSCG00000013297	CD44	CD44 molecule (Indian blood group) [Source:HGNC Symbol;Acc:HGNC:1681]	3.58233	0.012474
ENSSSCG00000006309	CD247	CD247 molecule [Source:HGNC Symbol;Acc:HGNC:1677]	0.427116	0.0080269
ENSSSCG00000011925	CD200R1	cell surface glycoprotein CD200 receptor 1 precursor [Source:RefSeq peptide;Acc:NP_001230475]	0.257903	0.00017088
ENSSSCG00000011322	CCR1	chemokine (C-C motif) receptor 1 [Source:HGNC Symbol;Acc:HGNC:1602]	3.32603	0.0034632
ENSSSCG00000000727	CCND2	cyclin D2 [Source:HGNC Symbol;Acc:HGNC:1583]	2.39396	0.016756
ENSSSCG00000004588	CCNB2	cyclin B2 [Source:HGNC Symbol;Acc:HGNC:1580]	0.352941	0.026751
ENSSSCG00000009094	CCNA2	cyclin A2 [Source:HGNC Symbol;Acc:HGNC:1578]	0.3859	0.0055732
ENSSSCG00000017723	CCL2	C-C motif chemokine 2 [Source:UniProtKB/Swiss-Prot;Acc:P42831]	0.202445	0.018628
ENSSSCG00000010966	CCL19	chemokine (C-C motif) ligand 19 [Source:HGNC Symbol;Acc:HGNC:10617]	0.472079	0.026296
ENSSSCG00000001391	CCHCR1	coiled-coil alpha-helical rod protein 1 [Source:HGNC Symbol;Acc:HGNC:13930]	0.474013	0.014785
ENSSSCG00000011928	CCDC80	coiled-coil domain containing 80 [Source:HGNC Symbol;Acc:HGNC:30649]	0.467812	0.014981
ENSSSCG00000000751	CCDC77	coiled-coil domain containing 77 [Source:HGNC Symbol;Acc:HGNC:28203]	0.454767	0.01194
ENSSSCG00000013336	CCDC34	coiled-coil domain containing 34 [Source:HGNC Symbol;Acc:HGNC:25079]	0.322328	0.00030842
ENSSSCG00000005830	CCDC183	coiled-coil domain containing 183 [Source:HGNC Symbol;Acc:HGNC:28236]	2.50307	0.0041129
ENSSSCG00000017161	CBX8	chromobox 8 [Source:HGNC Symbol;Acc:HGNC:15962]	0.368823	0.0096724
ENSSSCG00000012053	CBR3	carbonyl reductase 3 [Source:HGNC Symbol;Acc:HGNC:1549]	0.299349	0.0040789
ENSSSCG00000015115	CBL	Cbl proto-oncogene, E3 ubiquitin protein ligase [Source:HGNC Symbol;Acc:HGNC:1541]	2.50307	0.015429
ENSSSCG00000013430	CBARP	calcium channel, voltage-dependent, beta subunit associated regulatory protein [Source:HGNC Symbol;Acc:HGNC:28617]	0.370411	0.023468
ENSSSCG00000016635	CAV2	Caveolin-2 [Source:UniProtKB/Swiss-Prot;Acc:Q2QLE2]	0.333556	0.019203
ENSSSCG00000002955	CATSPERG	catsper channel auxiliary subunit gamma [Source:HGNC Symbol;Acc:HGNC:25243]	0.489235	0.024379
ENSSSCG00000009140	CASP6	caspase 6 [Source:HGNC Symbol;Acc:HGNC:1507]	0.442822	0.0036509
ENSSSCG00000027955	CAMK1D	calcium/calmodulin-dependent protein kinase ID [Source:RefSeq peptide;Acc:NP_001230864]	2.6217	0.0039699
ENSSSCG00000016031	CALCRL	calcitonin receptor like receptor [Source:HGNC Symbol;Acc:HGNC:16709]	3.6495	0.0026577
ENSSSCG00000000176	CACNB3	calcium channel, voltage-dependent, beta 3 subunit [Source:HGNC Symbol;Acc:HGNC:1403]	0.459138	0.037483
ENSSSCG00000005492	C9orf91	chromosome 9 open reading frame 91 [Source:HGNC Symbol;Acc:HGNC:24513]	2.00778	0.040113
ENSSSCG00000001040	C6orf52	chromosome 6 open reading frame 52 [Source:HGNC Symbol;Acc:HGNC:20881]	0.233792	0.0013023
ENSSSCG00000016861	C6	complement component 6 [Source:HGNC Symbol;Acc:HGNC:1339]	0.192776	3.26e-06
ENSSSCG00000015661	C4BPB	complement component 4 binding protein, beta [Source:HGNC Symbol;Acc:HGNC:1328]	0.371594	0.00031202
ENSSSCG00000015662	C4BPA	complement component 4 binding protein, alpha [Source:HGNC Symbol;Acc:HGNC:1325]	0.393408	0.00046175
ENSSSCG00000023868	C3AR1	complement component 3a receptor 1 [Source:HGNC Symbol;Acc:HGNC:1319]	3.72877	0.001318
ENSSSCG00000030325	C1QTNF6	C1q and tumor necrosis factor related protein 6 [Source:HGNC Symbol;Acc:HGNC:14343]	0.450251	0.017825
ENSSSCG00000021379	C1QTNF1	C1q and tumor necrosis factor related protein 1 [Source:HGNC Symbol;Acc:HGNC:14324]	2.13628	0.010338
ENSSSCG00000003526	C1QB	-	3.85198	8.43e-07
ENSSSCG00000017364	C17orf53	chromosome 17 open reading frame 53 [Source:HGNC Symbol;Acc:HGNC:28460]	0.349388	0.01071
ENSSSCG00000001916	C15orf59	chromosome 15 open reading frame 59 [Source:HGNC Symbol;Acc:HGNC:33753]	0.0641325	0.042509
ENSSSCG00000030352	C12orf66	chromosome 12 open reading frame 66 [Source:HGNC Symbol;Acc:HGNC:26517]	2.43193	0.018643
ENSSSCG00000030580	BUB1B	BUB1B, mitotic checkpoint serine/threonine kinase [Source:HGNC Symbol;Acc:HGNC:1149]	0.295514	0.0031136
ENSSSCG00000003926	BTBD19	BTB (POZ) domain containing 19 [Source:HGNC Symbol;Acc:HGNC:27145]	0.326918	0.00079587
ENSSSCG00000003123	BSPH1	binder of sperm protein homolog 1 [Source:HGNC Symbol;Acc:HGNC:33906]	11.206	0.039346
ENSSSCG00000022101	BRCA1	breast cancer 1 [Source:HGNC Symbol;Acc:HGNC:1100]	0.44547	0.022877
ENSSSCG00000007501	BMP7	bone morphogenetic protein 7 [Source:HGNC Symbol;Acc:HGNC:1074]	18.8592	0.022597
ENSSSCG00000008345	BMP10	bone morphogenetic protein 10 [Source:HGNC Symbol;Acc:HGNC:20869]	2.2304	0.014384
ENSSSCG00000029163	BCAT1	branched chain amino-acid transaminase 1, cytosolic [Source:HGNC Symbol;Acc:HGNC:976]	3.97457	0.010915
ENSSSCG00000007485	BCAS1	breast carcinoma-amplified sequence 1 [Source:RefSeq peptide;Acc:NP_001103645]	0.436665	0.036026
ENSSSCG00000021556	BBOX1	butyrobetaine (gamma), 2-oxoglutarate dioxygenase (gamma-butyrobetaine hydroxylase) 1 [Source:HGNC Symbol;Acc:HGNC:964]	0.381353	0.0080654
ENSSSCG00000016170	BARD1	BRCA1 associated RING domain 1 [Source:HGNC Symbol;Acc:HGNC:952]	0.433589	0.013146
ENSSSCG00000020678	BANP	BTG3 associated nuclear protein [Source:HGNC Symbol;Acc:HGNC:13450]	0.397245	0.010122
ENSSSCG00000000111	BAIAP2L2	BAI1-associated protein 2-like 2 [Source:HGNC Symbol;Acc:HGNC:26203]	0.365236	0.024419
ENSSSCG00000012029	BACH1	BTB and CNC homology 1, basic leucine zipper transcription factor 1 [Source:HGNC Symbol;Acc:HGNC:935]	2.34453	0.0026848
ENSSSCG00000028924	AURKB	aurora kinase B [Source:HGNC Symbol;Acc:HGNC:11390]	0.315913	0.017314
ENSSSCG00000003552	AUNIP	aurora kinase A and ninein interacting protein [Source:HGNC Symbol;Acc:HGNC:28363]	0.329854	0.00038456
ENSSSCG00000005983	ATAD2	ATPase family, AAA domain containing 2 [Source:HGNC Symbol;Acc:HGNC:30123]	0.432538	0.0087036
ENSSSCG00000008072	ASPN	asporin [Source:HGNC Symbol;Acc:HGNC:14872]	0.341037	0.0052711
ENSSSCG00000013772	ASF1B	anti-silencing function 1B histone chaperone [Source:HGNC Symbol;Acc:HGNC:20996]	0.387133	0.0076703
ENSSSCG00000015333	ASB4	ankyrin repeat and SOCS box containing 4 [Source:HGNC Symbol;Acc:HGNC:16009]	0.469599	0.0073634
ENSSSCG00000010592	AS3MT	arsenite methyltransferase [Source:HGNC Symbol;Acc:HGNC:17452]	0.489574	0.010877
ENSSSCG00000011078	ARMC3	armadillo repeat containing 3 [Source:HGNC Symbol;Acc:HGNC:30964]	0.0465008	0.002236
ENSSSCG00000029023	ARL5B	ADP ribosylation factor like GTPase 5B [Source:HGNC Symbol;Acc:HGNC:23052]	2.37397	0.0045274
ENSSSCG00000023942	ARL4C	-	16.9851	0.03455
ENSSSCG00000005314	ARHGEF39	Rho guanine nucleotide exchange factor 39 [Source:HGNC Symbol;Acc:HGNC:25909]	0.336272	0.03646
ENSSSCG00000003472	ARHGEF19	Rho guanine nucleotide exchange factor 19 [Source:HGNC Symbol;Acc:HGNC:26604]	0.404805	0.034862
ENSSSCG00000004806	ARHGAP11A	Rho GTPase activating protein 11A [Source:HGNC Symbol;Acc:HGNC:15783]	0.464935	0.031109
ENSSSCG00000008768	ARAP2	ArfGAP with RhoGAP domain, ankyrin repeat and PH domain 2 [Source:HGNC Symbol;Acc:HGNC:16924]	2.60937	0.00064389
ENSSSCG00000006551	AQP10	aquaporin 10 [Source:HGNC Symbol;Acc:HGNC:16029]	0.164061	0.019468
ENSSSCG00000000091	APOBEC3H	apolipoprotein B mRNA editing enzyme, catalytic polypeptide-like 3H [Source:HGNC Symbol;Acc:HGNC:24100]	0.373195	0.010502
ENSSSCG00000003403	APITD1	apoptosis-inducing, TAF9-like domain 1 [Source:HGNC Symbol;Acc:HGNC:23163]	0.434431	0.019283
ENSSSCG00000030156	APBB1IP	amyloid beta (A4) precursor protein-binding, family B, member 1 interacting protein [Source:HGNC Symbol;Acc:HGNC:17379]	2.10103	0.043693
ENSSSCG00000006643	ANXA9	annexin A9 [Source:HGNC Symbol;Acc:HGNC:547]	0.423519	0.011446
ENSSSCG00000002527	ANKRD9	ankyrin repeat domain 9 [Source:HGNC Symbol;Acc:HGNC:20096]	0.432388	0.0027112
ENSSSCG00000010461	ANKRD1	ankyrin repeat domain 1 (cardiac muscle) [Source:HGNC Symbol;Acc:HGNC:15819]	0.298231	0.0047412
ENSSSCG00000022975	AMT	Sus scrofa glycine cleavage system T-protein (LOC396679), mRNA. [Source:RefSeq mRNA;Acc:NM_001244426]	0.449502	0.036729
ENSSSCG00000000810	AMIGO2	adhesion molecule with Ig-like domain 2 [Source:HGNC Symbol;Acc:HGNC:24073]	6.37842	0.037579
ENSSSCG00000012361	AMER1	APC membrane recruitment protein 1 [Source:HGNC Symbol;Acc:HGNC:26837]	2.30393	0.015016
ENSSSCG00000016822	AMACR	alpha-methylacyl-CoA racemase [Source:HGNC Symbol;Acc:HGNC:451]	0.454358	0.016165
ENSSSCG00000008948	ALB	albumin [Source:HGNC Symbol;Acc:HGNC:399]	0.430206	0.0017727
ENSSSCG00000010872	AKT3	v-akt murine thymoma viral oncogene homolog 3 [Source:HGNC Symbol;Acc:HGNC:393]	2.19847	0.0056444
ENSSSCG00000005627	AK1	adenylate kinase 1 [Source:HGNC Symbol;Acc:HGNC:361]	0.38969	0.020913
ENSSSCG00000012600	AGTR2	angiotensin II receptor, type 2 [Source:HGNC Symbol;Acc:HGNC:338]	11.5386	0.025946
ENSSSCG00000008950	AFM	afamin [Source:HGNC Symbol;Acc:HGNC:316]	0.412052	0.014771
ENSSSCG00000014291	AFF4	AF4/FMR2 family member 4 [Source:HGNC Symbol;Acc:HGNC:17869]	2.3264	0.028896
ENSSSCG00000030220	ADSS	adenylosuccinate synthase [Source:HGNC Symbol;Acc:HGNC:292]	2.02244	0.028089
ENSSSCG00000027062	ADORA2B	adenosine A2b receptor [Source:HGNC Symbol;Acc:HGNC:264]	2.25027	0.049738
ENSSSCG00000009184	ADH4	alcohol dehydrogenase 4 (class II), pi polypeptide [Source:HGNC Symbol;Acc:HGNC:252]	0.327371	0.015561
ENSSSCG00000001725	ADGRF5	adhesion G protein-coupled receptor F5 [Source:HGNC Symbol;Acc:HGNC:19030]	2.36838	0.024144
ENSSSCG00000013556	ADGRE1	adhesion G protein-coupled receptor E1 [Source:HGNC Symbol;Acc:HGNC:3336]	3.35241	0.00097195
ENSSSCG00000017101	ADCY2	adenylate cyclase 2 (brain) [Source:HGNC Symbol;Acc:HGNC:233]	0.120033	0.023252
ENSSSCG00000016726	ADCY1	adenylate cyclase 1 (brain) [Source:HGNC Symbol;Acc:HGNC:232]	6.51561	0.030667
ENSSSCG00000009646	ADAM7	ADAM metallopeptidase domain 7 [Source:HGNC Symbol;Acc:HGNC:214]	0.157803	0.0032033
ENSSSCG00000009644	ADAM28	ADAM metallopeptidase domain 28 [Source:HGNC Symbol;Acc:HGNC:206]	2.7372	0.00082267
ENSSSCG00000009089	ADAD1	adenosine deaminase domain containing 1 [Source:HGNC Symbol;Acc:HGNC:30713]	0.0394071	0.00077352
ENSSSCG00000010447	ACTA2	actin, alpha 2, smooth muscle, aorta [Source:HGNC Symbol;Acc:HGNC:130]	0.453822	0.022626
ENSSSCG00000002349	ACOT4	acyl-CoA thioesterase 4 [Source:HGNC Symbol;Acc:HGNC:19748]	0.491444	0.011639
ENSSSCG00000026955	ACER2	alkaline ceramidase 2 [Source:HGNC Symbol;Acc:HGNC:23675]	3.73524	0.03995
ENSSSCG00000024674	ABL2	ABL proto-oncogene 2, non-receptor tyrosine kinase [Source:HGNC Symbol;Acc:HGNC:77]	2.05338	0.014807
ENSSSCG00000009213	ABCG2	-	2.20045	0.007762
ENSSSCG00000017255	ABCA5	ATP binding cassette subfamily A member 5 [Source:HGNC Symbol;Acc:HGNC:35]	2.1492	0.020775
ENSSSCG00000026173	ABCA1	-	2.14488	0.0097223
ENSSSCG00000005423	ABCA1	ATP binding cassette subfamily A member 1 [Source:HGNC Symbol;Acc:HGNC:29]	3.73679	0.00015389
ENSSSCG00000016613	AASS	aminoadipate-semialdehyde synthase [Source:HGNC Symbol;Acc:HGNC:17366]	2.66161	0.040722
ENSSSCG00000027720	-//-		0.0541048	0.008077
ENSSSCG00000020224	-//-		0.0549743	0.0082895
ENSSSCG00000001068	-//-		0.0602581	0.031991
ENSSSCG00000019740	-//-		0.0615584	0.020482
ENSSSCG00000029762	-//-		0.0840097	0.01868
ENSSSCG00000022105	-//-		0.0952591	0.02063
ENSSSCG00000023414	-//-		0.118151	3.11e-05
ENSSSCG00000024079	-//-		0.124137	1.22e-09
ENSSSCG00000018530	-//-		0.129086	0.017919
ENSSSCG00000028817	-//-		0.133814	0.00090813
ENSSSCG00000028642	-//-		0.165099	5.34e-05
ENSSSCG00000015332	-//-		0.169964	5.72e-06
ENSSSCG00000029143	-//-		0.174609	0.048125
ENSSSCG00000010466	-//-		0.181331	0.023608
ENSSSCG00000003604	-//-		0.185231	0.036873
ENSSSCG00000017823	-//-		0.191405	0.0035848
ENSSSCG00000022206	-//-		0.196663	2.71e-08
ENSSSCG00000001979	-//-		0.201521	0.0060046
ENSSSCG00000007181	-//-		0.21573	0.00054358
ENSSSCG00000015303	-//-		0.226691	0.015995
ENSSSCG00000019843	-//-		0.228902	0.034424
ENSSSCG00000010077	-//-		0.235663	0.037346
ENSSSCG00000021411	-//-		0.238011	1.8e-07
ENSSSCG00000010240	-//-		0.250399	7.46e-05
ENSSSCG00000025835	-//-		0.251059	0.04129
ENSSSCG00000026492	-//-		0.254194	0.0083131
ENSSSCG00000026575	-//-		0.255182	0.00037238
ENSSSCG00000010242	-//-		0.258476	0.009458
ENSSSCG00000030712	-//-		0.262957	0.017953
ENSSSCG00000013337	-//-		0.271891	0.00016165
ENSSSCG00000020706	-//-		0.273157	7.19e-05
ENSSSCG00000027292	-//-		0.275304	0.043799
ENSSSCG00000028301	-//-		0.276471	0.0013716
ENSSSCG00000001914	-//-		0.281752	0.00012191
ENSSSCG00000010532	-//-		0.284382	0.0012274
ENSSSCG00000010234	-//-		0.284599	0.019258
ENSSSCG00000000408	-//-		0.28523	0.00026209
ENSSSCG00000003697	-//-		0.286976	0.0057689
ENSSSCG00000021742	-//-		0.289012	4.56e-06
ENSSSCG00000023192	-//-		0.289072	0.013505
ENSSSCG00000026551	-//-		0.289332	0.019827
ENSSSCG00000021020	-//-		0.291224	0.0050466
ENSSSCG00000000413	-//-		0.292397	0.040174
ENSSSCG00000017581	-//-		0.2926	0.044752
ENSSSCG00000010432	-//-		0.29964	0.0027645
ENSSSCG00000028130	-//-		0.303928	0.006051
ENSSSCG00000003861	-//-		0.305067	0.00086478
ENSSSCG00000028981	-//-		0.307935	0.00033143
ENSSSCG00000028682	-//-		0.310185	0.0020857
ENSSSCG00000007136	-//-		0.313927	0.007181
ENSSSCG00000004554	-//-		0.318133	0.00090226
ENSSSCG00000017575	-//-		0.318861	0.04587
ENSSSCG00000007235	-//-		0.321168	0.012086
ENSSSCG00000011911	-//-		0.321391	0.014013
ENSSSCG00000022823	-//-		0.322082	0.00040585
ENSSSCG00000021018	-//-		0.323738	0.0019717
ENSSSCG00000027884	-//-		0.32457	0.0086218
ENSSSCG00000025992	-//-		0.324592	0.036995
ENSSSCG00000026131	-//-		0.32466	0.013393
ENSSSCG00000002410	-//-		0.32685	9.17e-05
ENSSSCG00000015640	-//-		0.327757	0.045038
ENSSSCG00000021943	-//-		0.327871	0.019799
ENSSSCG00000017559	-//-		0.328553	0.0083007
ENSSSCG00000030656	-//-		0.328758	0.0048562
ENSSSCG00000017576	-//-		0.33006	0.00023791
ENSSSCG00000011083	-//-		0.331688	0.0021509
ENSSSCG00000001816	-//-		0.335318	0.00039638
ENSSSCG00000026491	-//-		0.336435	0.049194
ENSSSCG00000030096	-//-		0.337276	0.009783
ENSSSCG00000017675	-//-		0.337299	0.015626
ENSSSCG00000008702	-//-		0.338705	0.00038689
ENSSSCG00000012049	-//-		0.339622	0.009138
ENSSSCG00000021795	-//-		0.339928	0.044573
ENSSSCG00000011486	-//-		0.342079	0.010137
ENSSSCG00000004019	-//-		0.343981	0.0024373
ENSSSCG00000015785	-//-		0.344673	0.00017386
ENSSSCG00000026814	-//-		0.345654	0.00030661
ENSSSCG00000023955	-//-		0.347624	0.014947
ENSSSCG00000022937	-//-		0.349654	0.041033
ENSSSCG00000011324	-//-		0.352941	0.020928
ENSSSCG00000029074	-//-		0.357496	0.0098048
ENSSSCG00000005404	-//-		0.360632	0.0007421
ENSSSCG00000001510	-//-		0.362361	0.013517
ENSSSCG00000017646	-//-		0.363846	0.0099546
ENSSSCG00000029945	-//-		0.371311	0.024185
ENSSSCG00000023095	-//-		0.37335	0.010936
ENSSSCG00000030938	-//-		0.375608	0.0084423
ENSSSCG00000010933	-//-		0.378299	0.0089282
ENSSSCG00000023221	-//-		0.383341	0.039302
ENSSSCG00000004666	-//-		0.386864	0.0003837
ENSSSCG00000025218	-//-		0.388962	0.01467
ENSSSCG00000000045	-//-		0.389636	0.00095327
ENSSSCG00000010588	-//-		0.389852	0.018506
ENSSSCG00000008125	-//-		0.392727	0.014322
ENSSSCG00000027073	-//-		0.393709	0.0039276
ENSSSCG00000030498	-//-		0.393982	0.00091189
ENSSSCG00000028408	-//-		0.395349	0.010969
ENSSSCG00000025888	-//-		0.398016	0.017866
ENSSSCG00000008386	-//-		0.399537	0.011835
ENSSSCG00000021058	-//-		0.401898	0.049781
ENSSSCG00000027338	-//-		0.402399	0.0053028
ENSSSCG00000026113	-//-		0.403796	0.021437
ENSSSCG00000003603	-//-		0.404665	0.0020947
ENSSSCG00000017622	-//-		0.406239	0.0081934
ENSSSCG00000003628	-//-		0.406774	0.0016329
ENSSSCG00000027438	-//-		0.409121	0.0065143
ENSSSCG00000027124	-//-		0.40966	0.041177
ENSSSCG00000010546	-//-		0.410143	0.031908
ENSSSCG00000003148	-//-		0.410627	0.0039991
ENSSSCG00000020671	-//-		0.410741	0.02383
ENSSSCG00000017579	-//-		0.411311	0.0035864
ENSSSCG00000008394	-//-		0.411853	0.0050462
ENSSSCG00000020978	-//-		0.412167	0.0071474
ENSSSCG00000009120	-//-		0.413082	0.029587
ENSSSCG00000024213	-//-		0.414143	0.02679
ENSSSCG00000026055	-//-		0.414631	0.0018449
ENSSSCG00000025001	-//-		0.415552	0.010571
ENSSSCG00000026517	-//-		0.417718	0.040449
ENSSSCG00000021399	-//-		0.418239	0.026814
ENSSSCG00000021455	-//-		0.42496	0.020775
ENSSSCG00000026054	-//-		0.426317	0.0037869
ENSSSCG00000017904	-//-		0.426377	0.039173
ENSSSCG00000028169	-//-		0.426938	0.0050373
ENSSSCG00000010084	-//-		0.428243	0.034261
ENSSSCG00000021769	-//-		0.428272	0.020403
ENSSSCG00000020404	-//-		0.429253	0.043445
ENSSSCG00000022566	-//-		0.430743	0.0037603
ENSSSCG00000020961	-//-		0.432748	0.019445
ENSSSCG00000007855	-//-		0.433349	0.0039801
ENSSSCG00000030525	-//-		0.43392	0.0036205
ENSSSCG00000022254	-//-		0.436635	0.0032716
ENSSSCG00000017574	-//-		0.437696	0.046207
ENSSSCG00000000198	-//-		0.441903	0.0045685
ENSSSCG00000002825	-//-		0.442914	0.0046996
ENSSSCG00000021257	-//-		0.443007	0.038793
ENSSSCG00000010385	-//-		0.443406	0.017844
ENSSSCG00000028892	-//-		0.444575	0.04479
ENSSSCG00000016405	-//-		0.444637	0.037145
ENSSSCG00000010009	-//-		0.445748	0.0095341
ENSSSCG00000013066	-//-		0.447171	0.022675
ENSSSCG00000000694	-//-		0.448662	0.0408
ENSSSCG00000023464	-//-		0.451407	0.026613
ENSSSCG00000011148	-//-		0.452378	0.028663
ENSSSCG00000001048	-//-		0.453571	0.015048
ENSSSCG00000014799	-//-		0.454389	0.0079618
ENSSSCG00000024308	-//-		0.455366	0.016794
ENSSSCG00000017129	-//-		0.456947	0.0053582
ENSSSCG00000030323	-//-		0.45755	0.028948
ENSSSCG00000027141	-//-		0.458248	0.010781
ENSSSCG00000005403	-//-		0.458534	0.0059038
ENSSSCG00000009839	-//-		0.458661	0.046631
ENSSSCG00000026815	-//-		0.462139	0.034606
ENSSSCG00000008372	-//-		0.467844	0.0058583
ENSSSCG00000004344	-//-		0.468266	0.0078196
ENSSSCG00000027690	-//-		0.471915	0.022305
ENSSSCG00000021536	-//-		0.473127	0.0087467
ENSSSCG00000028330	-//-		0.473915	0.011694
ENSSSCG00000003888	-//-		0.47477	0.010674
ENSSSCG00000021188	-//-		0.477311	0.014213
ENSSSCG00000010441	-//-		0.478603	0.03675
ENSSSCG00000021310	-//-		0.479931	0.014507
ENSSSCG00000011147	-//-		0.480997	0.025671
ENSSSCG00000026539	-//-		0.482065	0.012812
ENSSSCG00000029399	-//-		0.483906	0.045255
ENSSSCG00000021966	-//-		0.484276	0.0082119
ENSSSCG00000011068	-//-		0.485889	0.010425
ENSSSCG00000014810	-//-		0.486698	0.041383
ENSSSCG00000003555	-//-		0.488828	0.01442
ENSSSCG00000008935	-//-		0.489676	0.042709
ENSSSCG00000001493	-//-		0.491649	0.015083
ENSSSCG00000014422	-//-		0.491819	0.020621
ENSSSCG00000010464	-//-		0.493664	0.0040354
ENSSSCG00000016766	-//-		0.496065	0.02667
ENSSSCG00000001038	-//-		0.496305	0.011485
ENSSSCG00000024060	-//-		0.496787	0.03585
ENSSSCG00000024572	-//-		0.496925	0.01735
ENSSSCG00000014102	-//-		2.0121	0.043647
ENSSSCG00000014159	-//-		2.01824	0.026031
ENSSSCG00000015857	-//-		2.02272	0.0085642
ENSSSCG00000015939	-//-		2.04656	0.011986
ENSSSCG00000027497	-//-		2.05751	0.01445
ENSSSCG00000009353	-//-		2.05951	0.011333
ENSSSCG00000029980	-//-		2.06065	0.0053418
ENSSSCG00000013100	-//-		2.06222	0.038714
ENSSSCG00000014971	-//-		2.06394	0.034456
ENSSSCG00000011227	-//-		2.07225	0.025105
ENSSSCG00000025018	-//-		2.08248	0.025004
ENSSSCG00000006346	-//-		2.0832	0.0069054
ENSSSCG00000023809	-//-		2.08696	0.019815
ENSSSCG00000025004	-//-		2.09144	0.021973
ENSSSCG00000028575	-//-		2.11991	0.017372
ENSSSCG00000012006	-//-		2.12564	0.040847
ENSSSCG00000028430	-//-		2.1283	0.032999
ENSSSCG00000026672	-//-		2.13924	0.03948
ENSSSCG00000022338	-//-		2.14058	0.006068
ENSSSCG00000027470	-//-		2.14399	0.014739
ENSSSCG00000007345	-//-		2.14429	0.0045265
ENSSSCG00000028744	-//-		2.14533	0.016722
ENSSSCG00000009328	-//-		2.17106	0.013455
ENSSSCG00000004113	-//-		2.18707	0.033083
ENSSSCG00000023985	-//-		2.19619	0.015181
ENSSSCG00000029837	-//-		2.19649	0.0045489
ENSSSCG00000011422	-//-		2.21054	0.0077522
ENSSSCG00000022795	-//-		2.21484	0.0036906
ENSSSCG00000008419	-//-		2.21653	0.039354
ENSSSCG00000023368	-//-		2.22576	0.0090821
ENSSSCG00000024934	-//-		2.23287	0.02459
ENSSSCG00000001756	-//-		2.23581	0.0070264
ENSSSCG00000024716	-//-		2.23845	0.0065145
ENSSSCG00000030474	-//-		2.25636	0.015607
ENSSSCG00000011637	-//-		2.262	0.032649
ENSSSCG00000021699	-//-		2.26263	0.031816
ENSSSCG00000004539	-//-		2.2708	0.023243
ENSSSCG00000003626	-//-		2.27363	0.016368
ENSSSCG00000029602	-//-		2.28074	0.003724
ENSSSCG00000026017	-//-		2.30362	0.003563
ENSSSCG00000030317	-//-		2.32221	0.0092738
ENSSSCG00000023356	-//-		2.33221	0.033143
ENSSSCG00000029722	-//-		2.33869	0.0042939
ENSSSCG00000003278	-//-		2.34242	0.0079736
ENSSSCG00000000555	-//-		2.35871	0.0016664
ENSSSCG00000006851	-//-		2.36346	0.010052
ENSSSCG00000013566	-//-		2.3743	0.0023533
ENSSSCG00000026681	-//-		2.39098	0.0044504
ENSSSCG00000025215	-//-		2.39629	0.045442
ENSSSCG00000022220	-//-		2.39678	0.021732
ENSSSCG00000023504	-//-		2.40094	0.023571
ENSSSCG00000024093	-//-		2.41262	0.012452
ENSSSCG00000003631	-//-		2.41865	0.022183
ENSSSCG00000026263	-//-		2.41949	0.0019054
ENSSSCG00000006072	-//-		2.42049	0.0055581
ENSSSCG00000025439	-//-		2.44596	0.026346
ENSSSCG00000022819	-//-		2.45837	0.0061704
ENSSSCG00000000644	-//-		2.46314	0.00068953
ENSSSCG00000028791	-//-		2.46776	0.0049225
ENSSSCG00000026974	-//-		2.46964	0.0039149
ENSSSCG00000024414	-//-		2.47701	0.026362
ENSSSCG00000022636	-//-		2.47735	0.0014543
ENSSSCG00000021326	-//-		2.48131	0.0066286
ENSSSCG00000028230	-//-		2.48647	0.026456
ENSSSCG00000009350	-//-		2.49165	0.038928
ENSSSCG00000024517	-//-		2.49355	0.032943
ENSSSCG00000008595	-//-		2.50359	0.017057
ENSSSCG00000030831	-//-		2.5231	0.019252
ENSSSCG00000030657	-//-		2.52415	0.032228
ENSSSCG00000024830	-//-		2.53925	0.030728
ENSSSCG00000023884	-//-		2.56401	0.0012046
ENSSSCG00000027638	-//-		2.57916	0.042073
ENSSSCG00000012330	-//-		2.59242	0.0036375
ENSSSCG00000028450	-//-		2.60232	0.024402
ENSSSCG00000004124	-//-		2.6081	0.0043618
ENSSSCG00000008418	-//-		2.62315	0.017472
ENSSSCG00000002350	-//-		2.62424	0.011971
ENSSSCG00000027345	-//-		2.63007	0.00068226
ENSSSCG00000000170	-//-		2.63463	0.0053129
ENSSSCG00000028923	-//-		2.66475	0.0061817
ENSSSCG00000029981	-//-		2.68161	0.0036135
ENSSSCG00000026236	-//-		2.68589	0.0011581
ENSSSCG00000024989	-//-		2.68738	0.020222
ENSSSCG00000022707	-//-		2.68831	0.0061831
ENSSSCG00000012364	-//-		2.70532	0.0031908
ENSSSCG00000004329	-//-		2.7072	0.032199
ENSSSCG00000002739	-//-		2.72018	0.016745
ENSSSCG00000030417	-//-		2.75032	0.02231
ENSSSCG00000024200	-//-		2.80772	0.0028781
ENSSSCG00000009495	-//-		2.83982	0.00037783
ENSSSCG00000026143	-//-		2.86731	0.004779
ENSSSCG00000021491	-//-		2.86791	0.0028606
ENSSSCG00000004195	-//-		2.87986	0.045156
ENSSSCG00000023347	-//-		2.88666	0.0012842
ENSSSCG00000025317	-//-		2.96802	0.046623
ENSSSCG00000009409	-//-		2.96843	0.026723
ENSSSCG00000011198	-//-		2.98742	0.0021755
ENSSSCG00000028158	-//-		2.99343	0.025513
ENSSSCG00000021829	-//-		3.00528	0.0094778
ENSSSCG00000001244	-//-		3.02283	0.032038
ENSSSCG00000015553	-//-		3.02807	0.0083734
ENSSSCG00000024980	-//-		3.03248	0.0095786
ENSSSCG00000023470	-//-		3.06864	0.025445
ENSSSCG00000009020	-//-		3.11666	0.0016973
ENSSSCG00000023251	-//-		3.13616	0.007161
ENSSSCG00000020699	-//-		3.14269	0.019179
ENSSSCG00000026007	-//-		3.15688	0.0012904
ENSSSCG00000021594	-//-		3.18899	0.00057587
ENSSSCG00000012524	-//-		3.23015	0.00023089
ENSSSCG00000028255	-//-		3.30397	0.008152
ENSSSCG00000022083	-//-		3.33642	0.026105
ENSSSCG00000023236	-//-		3.40086	0.0040059
ENSSSCG00000024494	-//-		3.43712	0.014076
ENSSSCG00000009457	-//-		3.54062	0.0012124
ENSSSCG00000029197	-//-		3.54504	0.040162
ENSSSCG00000028508	-//-		3.5801	0.00094816
ENSSSCG00000022986	-//-		3.58954	0.025444
ENSSSCG00000015671	-//-		3.61576	0.00046798
ENSSSCG00000026890	-//-		3.65203	0.0011864
ENSSSCG00000020876	-//-		3.66293	0.013025
ENSSSCG00000027975	-//-		3.69737	0.0018692
ENSSSCG00000007552	-//-		3.76696	0.034881
ENSSSCG00000026765	-//-		3.87555	0.044019
ENSSSCG00000021008	-//-		3.90196	0.041509
ENSSSCG00000001549	-//-		3.94794	0.034795
ENSSSCG00000027645	-//-		3.9939	0.047799
ENSSSCG00000000811	-//-		4.01751	0.03836
ENSSSCG00000023108	-//-		4.06682	0.0024011
ENSSSCG00000030690	-//-		4.11217	0.0057709
ENSSSCG00000013719	-//-		4.16697	0.031051
ENSSSCG00000022200	-//-		4.20557	0.04373
ENSSSCG00000016959	-//-		4.2187	0.0062021
ENSSSCG00000022228	-//-		4.24069	0.015916
ENSSSCG00000008187	-//-		4.3268	0.004107
ENSSSCG00000003824	-//-		4.60244	0.04084
ENSSSCG00000025220	-//-		4.67478	0.023917
ENSSSCG00000027719	-//-		4.79556	0.016604
ENSSSCG00000023651	-//-		5.1394	0.044238
ENSSSCG00000022163	-//-		5.27511	0.00020053
ENSSSCG00000028525	-//-		5.54505	0.026167
ENSSSCG00000024963	-//-		5.58207	6.38e-05
ENSSSCG00000025825	-//-		5.8288	0.01557
ENSSSCG00000021612	-//-		6.00265	0.032921
ENSSSCG00000030232	-//-		6.54095	0.0079593
ENSSSCG00000021980	-//-		7.42608	0.0011908
ENSSSCG00000020872	-//-		7.95797	0.039479
ENSSSCG00000027008	-//-		9.28756	0.036493
ENSSSCG00000024765	-//-		10.7391	0.022304
ENSSSCG00000028560	-//-		10.8055	0.00050214
ENSSSCG00000022231	-//-		12.0361	0.015838
ENSSSCG00000022202	-//-		13.6129	0.039598
ENSSSCG00000016184	-//-		13.8864	0.0010986
ENSSSCG00000026121	-//-		22.128	0.021084
ENSSSCG00000021119	-//-		38.3884	0.00015637
ENSSSCG00000008891	43525	membrane associated ring-CH-type finger 1 [Source:HGNC Symbol;Acc:HGNC:26077]	3.00695	0.0051463

## Sheet: Table S5
Table S5. DEGs between the female IUGR and female NBW piglets on day 7 (Fold change > 2 or < 0.5, P < 0.05)
Ensembl ID	Gene Name	Description	Fold change	P-value
ENSSSCG00000026707	XCR1	chemokine (C motif) receptor 1 [Source:HGNC Symbol;Acc:HGNC:1625]	0.474145	0.0062615
ENSSSCG00000022467	VPREB1	pre-B lymphocyte 1 [Source:HGNC Symbol;Acc:HGNC:12709]	0.208151	0.015753
ENSSSCG00000015047	TTC12	tetratricopeptide repeat domain 12 [Source:HGNC Symbol;Acc:HGNC:23700]	4.45986	0.032843
ENSSSCG00000004420	TRAF3IP2	TRAF3 interacting protein 2 [Source:HGNC Symbol;Acc:HGNC:1343]	2.16385	0.032459
ENSSSCG00000004633	TNFAIP8L3	TNF alpha induced protein 8 like 3 [Source:HGNC Symbol;Acc:HGNC:20620]	0.212834	0.024544
ENSSSCG00000030873	TMP-SLA-4	-	5.63025	0.022009
ENSSSCG00000007866	TMC7	transmembrane channel like 7 [Source:HGNC Symbol;Acc:HGNC:23000]	2.20519	0.019314
ENSSSCG00000020745	THRSP	-	0.061371	0.011202
ENSSSCG00000007529	SYCP2	synaptonemal complex protein 2 [Source:HGNC Symbol;Acc:HGNC:11490]	2.28311	0.035074
ENSSSCG00000007650	STAG3	stromal antigen 3 [Source:HGNC Symbol;Acc:HGNC:11356]	3.45719	0.03971
ENSSSCG00000025981	SLC38A5	solute carrier family 38 member 5 [Source:HGNC Symbol;Acc:HGNC:18070]	2.262	0.004316
ENSSSCG00000009513	SLC15A1	solute carrier family 15 (oligopeptide transporter), member 1 [Source:HGNC Symbol;Acc:HGNC:10920]	2.73853	0.033459
ENSSSCG00000000415	SDR9C7	short chain dehydrogenase/reductase family 9C, member 7 [Source:HGNC Symbol;Acc:HGNC:29958]	0.469143	0.033035
ENSSSCG00000012147	S100G	S100 calcium binding protein G [Source:HGNC Symbol;Acc:HGNC:1436]	2.85047	0.0007601
ENSSSCG00000008875	RXFP1	relaxin/insulin-like family peptide receptor 1 [Source:HGNC Symbol;Acc:HGNC:19718]	0.232967	0.019692
ENSSSCG00000014900	RAB30	RAB30, member RAS oncogene family [Source:HGNC Symbol;Acc:HGNC:9770]	2.68328	0.020066
ENSSSCG00000005278	PRUNE2	prune homolog 2 (Drosophila) [Source:HGNC Symbol;Acc:HGNC:25209]	2.38287	0.0040276
ENSSSCG00000014229	PRR16	proline rich 16 [Source:HGNC Symbol;Acc:HGNC:29654]	0.20229	0.00024304
ENSSSCG00000013276	PRDM11	PR domain containing 11 [Source:HGNC Symbol;Acc:HGNC:13996]	2.1676	0.023314
ENSSSCG00000001625	PGC	progastricsin (pepsinogen C) [Source:HGNC Symbol;Acc:HGNC:8890]	0.497511	0.001357
ENSSSCG00000013376	OTOG	otogelin [Source:HGNC Symbol;Acc:HGNC:8516]	5.04481	0.017264
ENSSSCG00000028166	ODF4	outer dense fiber of sperm tails 4 [Source:HGNC Symbol;Acc:HGNC:19056]	19.4177	0.034896
ENSSSCG00000007956	NLRC3	NLR family, CARD domain containing 3 [Source:HGNC Symbol;Acc:HGNC:29889]	0.406661	0.014172
ENSSSCG00000024305	MT3	metallothionein 3 [Source:HGNC Symbol;Acc:HGNC:7408]	0.198375	0.036769
ENSSSCG00000017367	MPP2	membrane protein, palmitoylated 2 [Source:HGNC Symbol;Acc:HGNC:7220]	2.55301	0.002151
ENSSSCG00000007436	MMP9	matrix metallopeptidase 9 [Source:HGNC Symbol;Acc:HGNC:7176]	0.327235	0.011985
ENSSSCG00000021222	MCT7	tryptase precursor [Source:RefSeq peptide;Acc:NP_999356]	0.407593	0.018605
ENSSSCG00000000492	LYZ	Lysozyme C-2 [Source:UniProtKB/Swiss-Prot;Acc:P12068]	0.325877	0.012561
ENSSSCG00000012590	LHFPL1	lipoma HMGIC fusion partner-like 1 [Source:HGNC Symbol;Acc:HGNC:6587]	0.125843	0.023195
ENSSSCG00000008556	KHK	ketohexokinase [Source:HGNC Symbol;Acc:HGNC:6315]	0.410172	0.028968
ENSSSCG00000016574	KCP	kielin/chordin-like protein [Source:HGNC Symbol;Acc:HGNC:17585]	3.38956	0.036177
ENSSSCG00000005953	KCNQ3	potassium channel, voltage gated KQT-like subfamily Q, member 3 [Source:HGNC Symbol;Acc:HGNC:6297]	0.314362	0.019953
ENSSSCG00000000748	IQSEC3	IQ motif and Sec7 domain 3 [Source:HGNC Symbol;Acc:HGNC:29193]	0.334389	0.002858
ENSSSCG00000004157	IL20RA	interleukin 20 receptor subunit alpha [Source:HGNC Symbol;Acc:HGNC:6003]	5.65568	0.042005
ENSSSCG00000031037	IGLV-7	-	0.426998	0.034506
ENSSSCG00000021207	HESX1	HESX homeobox 1 [Source:HGNC Symbol;Acc:HGNC:4877]	2.06308	0.034632
ENSSSCG00000001978	GZMB	granzyme B [Source:HGNC Symbol;Acc:HGNC:4709]	0.150111	0.010362
ENSSSCG00000012254	GPR82	G protein-coupled receptor 82 [Source:HGNC Symbol;Acc:HGNC:4533]	0.204745	0.0099462
ENSSSCG00000007861	GP2	glycoprotein 2 (zymogen granule membrane) [Source:HGNC Symbol;Acc:HGNC:4441]	2.56934	0.023589
ENSSSCG00000008228	GNLY	antimicrobial peptide NK-lysin precursor [Source:RefSeq peptide;Acc:NP_001265684]	0.29654	0.046643
ENSSSCG00000004017	FRMD1	FERM domain containing 1 [Source:HGNC Symbol;Acc:HGNC:21240]	2.29406	0.022319
ENSSSCG00000026210	FCRL5	Fc receptor-like 5 [Source:HGNC Symbol;Acc:HGNC:18508]	0.365362	0.015194
ENSSSCG00000006413	FCER1A	Fc fragment of IgE, high affinity I, receptor for; alpha polypeptide [Source:HGNC Symbol;Acc:HGNC:3609]	0.488795	0.00032458
ENSSSCG00000010814	ESRRG	estrogen-related receptor gamma [Source:HGNC Symbol;Acc:HGNC:3474]	4.50773	0.025212
ENSSSCG00000007673	EPO	Erythropoietin [Source:UniProtKB/Swiss-Prot;Acc:P49157]	9.83074	0.029953
ENSSSCG00000001963	EGLN3	egl-9 family hypoxia-inducible factor 3 [Source:HGNC Symbol;Acc:HGNC:14661]	2.20702	0.045274
ENSSSCG00000004147	ECT2L	epithelial cell transforming 2 like [Source:HGNC Symbol;Acc:HGNC:21118]	4.42783	0.039227
ENSSSCG00000026532	DNASE2B	deoxyribonuclease II beta [Source:HGNC Symbol;Acc:HGNC:28875]	0.475099	0.033479
ENSSSCG00000012308	DGKK	diacylglycerol kinase, kappa [Source:HGNC Symbol;Acc:HGNC:32395]	2.09087	0.016141
ENSSSCG00000000062	CSDC2	cold shock domain containing C2, RNA binding [Source:HGNC Symbol;Acc:HGNC:30359]	2.31081	0.018287
ENSSSCG00000023322	COL9A2	collagen, type IX, alpha 2 [Source:HGNC Symbol;Acc:HGNC:2218]	2.14459	0.020991
ENSSSCG00000011414	CISH	cytokine inducible SH2-containing protein [Source:HGNC Symbol;Acc:HGNC:1984]	0.448786	0.0040865
ENSSSCG00000017610	CH242-99N13.1	-	0.277854	0.048003
ENSSSCG00000000242	CH242-185F9.2	-	0.21582	0.048548
ENSSSCG00000003051	CD177	CD177 molecule [Source:HGNC Symbol;Acc:HGNC:30072]	0.466808	0.036148
ENSSSCG00000012933	CCDC87	coiled-coil domain containing 87 [Source:HGNC Symbol;Acc:HGNC:25579]	7.39782	0.046032
ENSSSCG00000000894	CCDC38	coiled-coil domain containing 38 [Source:HGNC Symbol;Acc:HGNC:26843]	2.27947	6.1862e-05
ENSSSCG00000014875	CAPN5	calpain 5 [Source:HGNC Symbol;Acc:HGNC:1482]	2.07398	0.015743
ENSSSCG00000009181	C4orf17	chromosome 4 open reading frame 17 [Source:HGNC Symbol;Acc:HGNC:25274]	2.33124	0.03617
ENSSSCG00000003526	C1QB	-	0.348734	0.047354
ENSSSCG00000029902	C11orf80	chromosome 11 open reading frame 80 [Source:HGNC Symbol;Acc:HGNC:26197]	0.413025	0.017319
ENSSSCG00000008230	ATOH8	atonal bHLH transcription factor 8 [Source:HGNC Symbol;Acc:HGNC:24126]	2.10526	0.038398
ENSSSCG00000012371	AR	androgen receptor [Source:HGNC Symbol;Acc:HGNC:644]	0.128943	0.025557
ENSSSCG00000030231	-//-		0.115463	0.035993
ENSSSCG00000028499	-//-		0.19401	0.0063883
ENSSSCG00000022614	-//-		0.20081	0.04632
ENSSSCG00000029658	-//-		0.243569	0.048373
ENSSSCG00000014916	-//-		0.30456	0.042763
ENSSSCG00000006376	-//-		0.323357	0.011348
ENSSSCG00000023684	-//-		0.394555	0.039443
ENSSSCG00000022206	-//-		0.395623	0.038818
ENSSSCG00000004972	-//-		0.419633	0.018536
ENSSSCG00000021392	-//-		0.419924	0.0056617
ENSSSCG00000007843	-//-		0.423285	0.047269
ENSSSCG00000025520	-//-		0.440038	0.043862
ENSSSCG00000029414	-//-		0.495	0.034015
ENSSSCG00000019803	-//-		2.47341	0.026611
ENSSSCG00000018935	-//-		2.76083	0.016309
ENSSSCG00000026298	-//-		2.79258	0.0010343
ENSSSCG00000025934	-//-		2.82921	0.042383
ENSSSCG00000021283	-//-		3.87447	0.0082527
ENSSSCG00000024710	-//-		3.92529	0.022477
ENSSSCG00000003824	-//-		4.16235	0.0006402
ENSSSCG00000012524	-//-		4.2981	0.032517
ENSSSCG00000022196	-//-		4.81355	0.0076908
ENSSSCG00000030450	-//-		6.62307	0.036053
ENSSSCG00000004784	-//-		9.24645	0.010112
ENSSSCG00000022326	-//-		12.8554	0.026754
ENSSSCG00000010767	-//-		22.3035	0.042276

## Sheet: Table S6
Table S6. DEGs between the female IUGR and female NBW piglets on day 28 (Fold change > 2 or < 0.5, P < 0.05)
Ensembl ID	Gene Name	Description	Fold change	P-value
ENSSSCG00000003621	ZSCAN20	zinc finger and SCAN domain containing 20 [Source:HGNC Symbol;Acc:HGNC:13093]	0.488117	0.035529
ENSSSCG00000003967	ZMYND12	zinc finger, MYND-type containing 12 [Source:HGNC Symbol;Acc:HGNC:21192]	3.23799	0.01408
ENSSSCG00000012426	ZDHHC15	zinc finger, DHHC-type containing 15 [Source:HGNC Symbol;Acc:HGNC:20342]	0.240099	0.049818
ENSSSCG00000024939	ZBTB34	zinc finger and BTB domain containing 34 [Source:HGNC Symbol;Acc:HGNC:31446]	0.451313	0.027571
ENSSSCG00000005946	WISP1	WNT1 inducible signaling pathway protein 1 [Source:HGNC Symbol;Acc:HGNC:12769]	0.126982	0.048353
ENSSSCG00000024306	UBE2D2	ubiquitin-conjugating enzyme E2 D2 [Source:RefSeq peptide;Acc:NP_001072141]	0.0671858	7.66e-13
ENSSSCG00000024022	TRPC6	transient receptor potential cation channel, subfamily C, member 6 [Source:HGNC Symbol;Acc:HGNC:12338]	0.367598	0.022045
ENSSSCG00000027486	TRIP6	thyroid hormone receptor interactor 6 [Source:HGNC Symbol;Acc:HGNC:12311]	2.31948	0.0050887
ENSSSCG00000013958	TRIM58	tripartite motif containing 58 [Source:HGNC Symbol;Acc:HGNC:24150]	17.8061	0.034421
ENSSSCG00000004225	TPD52L1	tumor protein D52-like 1 [Source:HGNC Symbol;Acc:HGNC:12006]	10.6258	0.042356
ENSSSCG00000027130	TNFRSF12A	tumor necrosis factor receptor superfamily member 12A [Source:HGNC Symbol;Acc:HGNC:18152]	2.77272	0.004537
ENSSSCG00000030767	TMP-SLA-5	-	0.158879	0.0027619
ENSSSCG00000005391	TMEFF1	transmembrane protein with EGF-like and two follistatin-like domains 1 [Source:HGNC Symbol;Acc:HGNC:11866]	3.46943	0.006764
ENSSSCG00000016247	TM4SF20	transmembrane 4 L six family member 20 [Source:HGNC Symbol;Acc:HGNC:26230]	2.21945	0.016307
ENSSSCG00000012277	TIMP1	TIMP metallopeptidase inhibitor 1 [Source:HGNC Symbol;Acc:HGNC:11820]	2.34502	0.0023721
ENSSSCG00000017508	STAC2	SH3 and cysteine rich domain 2 [Source:HGNC Symbol;Acc:HGNC:23990]	5.58749	0.012359
ENSSSCG00000011443	STAB1	stabilin 1 [Source:HGNC Symbol;Acc:HGNC:18628]	0.431999	0.0040548
ENSSSCG00000008518	SLC30A6	solute carrier family 30 (zinc transporter), member 6 [Source:HGNC Symbol;Acc:HGNC:19305]	0.461179	0.03119
ENSSSCG00000004668	SLC30A4	solute carrier family 30 (zinc transporter), member 4 [Source:HGNC Symbol;Acc:HGNC:11015]	0.283496	0.017104
ENSSSCG00000014311	SLC25A48	solute carrier family 25 member 48 [Source:HGNC Symbol;Acc:HGNC:30451]	2.43024	0.0011631
ENSSSCG00000000876	SLC17A8	solute carrier family 17 (vesicular glutamate transporter), member 8 [Source:HGNC Symbol;Acc:HGNC:20151]	0.273441	0.0051813
ENSSSCG00000008601	SDC1	syndecan-1 precursor [Source:RefSeq peptide;Acc:NP_001230119]	2.14459	0.0070252
ENSSSCG00000006612	S100A10	S100 calcium binding protein A10 [Source:HGNC Symbol;Acc:HGNC:10487]	2.03764	0.01147
ENSSSCG00000012083	RIPK4	receptor interacting serine/threonine kinase 4 [Source:HGNC Symbol;Acc:HGNC:496]	2.3382	0.0096254
ENSSSCG00000006045	RIMS2	regulating synaptic membrane exocytosis 2 [Source:HGNC Symbol;Acc:HGNC:17283]	5.64941	0.032704
ENSSSCG00000029805	RHOBTB3	Rho-related BTB domain containing 3 [Source:HGNC Symbol;Acc:HGNC:18757]	0.421061	0.0033015
ENSSSCG00000021748	PRR5	proline rich 5 [Source:HGNC Symbol;Acc:HGNC:31682]	2.11184	0.043451
ENSSSCG00000011495	PRICKLE2	prickle homolog 2 [Source:HGNC Symbol;Acc:HGNC:20340]	0.407564	0.03438
ENSSSCG00000012289	PRAF2	-	4.83662	0.026135
ENSSSCG00000017498	PPP1R1B	protein phosphatase 1 regulatory inhibitor subunit 1B [Source:HGNC Symbol;Acc:HGNC:9287]	2.03256	0.036314
ENSSSCG00000007435	PLTP	phospholipid transfer protein [Source:HGNC Symbol;Acc:HGNC:9093]	0.436	0.047402
ENSSSCG00000000521	PHLDA1	pleckstrin homology-like domain, family A, member 1 [Source:HGNC Symbol;Acc:HGNC:8933]	2.27631	0.039145
ENSSSCG00000018055	PEMT	phosphatidylethanolamine N-methyltransferase [Source:HGNC Symbol;Acc:HGNC:8830]	2.04528	0.012624
ENSSSCG00000024458	PDXK	pyridoxal (pyridoxine, vitamin B6) kinase [Source:HGNC Symbol;Acc:HGNC:8819]	2.2084	0.0086799
ENSSSCG00000030016	PDE9A	phosphodiesterase 9A [Source:HGNC Symbol;Acc:HGNC:8795]	2.53397	0.002856
ENSSSCG00000012479	PCDH19	protocadherin 19 [Source:HGNC Symbol;Acc:HGNC:14270]	0.222565	0.023208
ENSSSCG00000009671	PBK	lymphokine-activated killer T-cell-originated protein kinase [Source:RefSeq peptide;Acc:NP_001116628]	0.412767	0.0053572
ENSSSCG00000011713	P2RY12	purinergic receptor P2Y, G-protein coupled, 12 [Source:HGNC Symbol;Acc:HGNC:18124]	0.359609	0.0048834
ENSSSCG00000027091	OAZ3	ornithine decarboxylase antizyme 3 isoform 2 [Source:RefSeq peptide;Acc:NP_001288335]	7.68476	0.00055269
ENSSSCG00000025475	NPR3	natriuretic peptide receptor 3 [Source:HGNC Symbol;Acc:HGNC:7945]	0.499757	0.039629
ENSSSCG00000014889	NDUFC2	-	2.20886	0.037735
ENSSSCG00000008727	MSX1	msh homeobox 1 [Source:HGNC Symbol;Acc:HGNC:7391]	2.79316	0.00098104
ENSSSCG00000025447	MID1IP1	MID1 interacting protein 1 [Source:HGNC Symbol;Acc:HGNC:20715]	2.805	0.0229
ENSSSCG00000001676	LRRC73	leucine rich repeat containing 73 [Source:HGNC Symbol;Acc:HGNC:21375]	2.51821	0.021684
ENSSSCG00000001475	LOC100155600	-	2.41128	0.035633
ENSSSCG00000014290	LEAP2	liver expressed antimicrobial peptide 2 [Source:HGNC Symbol;Acc:HGNC:29571]	2.09551	0.004686
ENSSSCG00000000252	KRT8	keratin 8, type II [Source:HGNC Symbol;Acc:HGNC:6446]	2.11038	0.01444
ENSSSCG00000017448	KRT19	keratin 19, type I [Source:HGNC Symbol;Acc:HGNC:6436]	2.61498	0.018101
ENSSSCG00000000253	KRT18	keratin 18, type I [Source:HGNC Symbol;Acc:HGNC:6430]	3.07801	0.014853
ENSSSCG00000003379	KLHL21	kelch like family member 21 [Source:HGNC Symbol;Acc:HGNC:29041]	0.367776	0.03102
ENSSSCG00000006802	KCNA3	potassium channel, voltage gated shaker related subfamily A, member 3 [Source:HGNC Symbol;Acc:HGNC:6221]	0.40293	0.046473
ENSSSCG00000011453	ITIH4	inter-alpha-trypsin inhibitor heavy chain family member 4 [Source:HGNC Symbol;Acc:HGNC:6169]	2.05794	0.00541
ENSSSCG00000027607	IER3	immediate early response 3 [Source:HGNC Symbol;Acc:HGNC:5392]	10.0805	0.042821
ENSSSCG00000002792	HSF4	heat shock transcription factor 4 [Source:HGNC Symbol;Acc:HGNC:5227]	2.43496	0.01586
ENSSSCG00000002749	HP	Haptoglobin Haptoglobin alpha chain Haptoglobin beta chain [Source:UniProtKB/Swiss-Prot;Acc:Q8SPS7]	2.1345	0.042171
ENSSSCG00000005699	HMCN2	hemicentin 2 [Source:HGNC Symbol;Acc:HGNC:21293]	0.356482	0.038268
ENSSSCG00000021917	HIPK4	homeodomain interacting protein kinase 4 [Source:HGNC Symbol;Acc:HGNC:19007]	2.54488	0.038087
ENSSSCG00000007720	GTF2IRD1	GTF2I repeat domain containing 1 [Source:HGNC Symbol;Acc:HGNC:4661]	2.88926	0.014461
ENSSSCG00000017495	GRB7	growth factor receptor bound protein 7 [Source:HGNC Symbol;Acc:HGNC:4567]	0.489676	0.0070367
ENSSSCG00000022309	GPR34	G protein-coupled receptor 34 [Source:HGNC Symbol;Acc:HGNC:4490]	0.426731	0.0079695
ENSSSCG00000009585	GADD45G	growth arrest and DNA damage inducible gamma [Source:HGNC Symbol;Acc:HGNC:4097]	2.51577	0.014205
ENSSSCG00000015617	G0S2	G0/G1 switch 2 [Source:HGNC Symbol;Acc:HGNC:30229]	2.40427	0.0044293
ENSSSCG00000002383	FOS	FBJ murine osteosarcoma viral oncogene homolog [Source:HGNC Symbol;Acc:HGNC:3796]	4.50086	0.023899
ENSSSCG00000011478	FAM107A	family with sequence similarity 107 member A [Source:HGNC Symbol;Acc:HGNC:30827]	0.361784	0.02911
ENSSSCG00000022447	F3	coagulation factor III (thromboplastin, tissue factor) [Source:HGNC Symbol;Acc:HGNC:3541]	2.09	0.016677
ENSSSCG00000028373	ENO2	enolase 2 (gamma, neuronal) [Source:HGNC Symbol;Acc:HGNC:3353]	4.78461	0.034557
ENSSSCG00000011430	DUSP7	dual specificity phosphatase 7 [Source:HGNC Symbol;Acc:HGNC:3073]	0.498408	0.036323
ENSSSCG00000016932	DEPDC1B	DEP domain containing 1B [Source:HGNC Symbol;Acc:HGNC:24902]	0.435819	0.048645
ENSSSCG00000029990	DEFB1	defensin beta 1 [Source:HGNC Symbol;Acc:HGNC:2766]	2.65977	0.00087008
ENSSSCG00000008978	CXCL11	chemokine (C-X-C motif) ligand 11 [Source:HGNC Symbol;Acc:HGNC:10638]	2.45496	0.034899
ENSSSCG00000007718	CLDN4	claudin 4 [Source:HGNC Symbol;Acc:HGNC:2046]	2.17528	0.0060623
ENSSSCG00000031063	CH242-270H1.2	-	13.8278	0.027116
ENSSSCG00000004395	CDK19	cyclin-dependent kinase 19 [Source:HGNC Symbol;Acc:HGNC:19338]	0.331734	0.010643
ENSSSCG00000023014	CD300LG	CD300 molecule like family member g [Source:HGNC Symbol;Acc:HGNC:30455]	0.255165	0.0047446
ENSSSCG00000013579	CD209	-	4.11331	0.042802
ENSSSCG00000017723	CCL2	C-C motif chemokine 2 [Source:UniProtKB/Swiss-Prot;Acc:P42831]	3.23754	0.047048
ENSSSCG00000015115	CBL	Cbl proto-oncogene, E3 ubiquitin protein ligase [Source:HGNC Symbol;Acc:HGNC:1541]	0.475428	0.042076
ENSSSCG00000002442	CATSPERB	catsper channel auxiliary subunit beta [Source:HGNC Symbol;Acc:HGNC:20500]	0.163199	0.033418
ENSSSCG00000007546	C7orf50	chromosome 7 open reading frame 50 [Source:HGNC Symbol;Acc:HGNC:22421]	2.33869	0.0023411
ENSSSCG00000010654	ATRNL1	attractin like 1 [Source:HGNC Symbol;Acc:HGNC:29063]	0.440618	0.03873
ENSSSCG00000012371	AR	androgen receptor [Source:HGNC Symbol;Acc:HGNC:644]	0.491172	0.034547
ENSSSCG00000006035	ANGPT1	angiopoietin 1 [Source:HGNC Symbol;Acc:HGNC:484]	0.300617	0.037395
ENSSSCG00000010647	ADRB1	beta-1 adrenergic receptor [Source:RefSeq peptide;Acc:NP_001116546]	0.425845	0.018253
ENSSSCG00000029605	-//-		0.00061548	0.043023
ENSSSCG00000028909	-//-		0.030989	0.013768
ENSSSCG00000024911	-//-		0.0597093	0.0080463
ENSSSCG00000025082	-//-		0.0750762	0.048947
ENSSSCG00000013787	-//-		0.254141	0.040697
ENSSSCG00000014164	-//-		0.258064	0.047302
ENSSSCG00000028447	-//-		0.283221	0.021117
ENSSSCG00000029934	-//-		0.301034	0.041314
ENSSSCG00000029033	-//-		0.327099	0.048183
ENSSSCG00000028980	-//-		0.337884	0.021629
ENSSSCG00000013718	-//-		0.385392	0.016334
ENSSSCG00000013347	-//-		0.433108	0.043549
ENSSSCG00000028165	-//-		0.458566	0.039807
ENSSSCG00000028953	-//-		0.458629	0.041832
ENSSSCG00000025976	-//-		0.458725	0.022302
ENSSSCG00000022111	-//-		2.00236	0.022565
ENSSSCG00000009578	-//-		2.00527	0.042616
ENSSSCG00000004831	-//-		2.02483	0.037979
ENSSSCG00000028833	-//-		2.03172	0.013313
ENSSSCG00000011148	-//-		2.0858	0.015343
ENSSSCG00000009927	-//-		2.11111	0.034566
ENSSSCG00000006704	-//-		2.15606	0.023314
ENSSSCG00000025868	-//-		2.1936	0.049735
ENSSSCG00000010475	-//-		2.25965	0.039351
ENSSSCG00000008998	-//-		2.28691	0.039617
ENSSSCG00000008596	-//-		2.30553	0.020342
ENSSSCG00000022884	-//-		2.33205	0.045284
ENSSSCG00000029781	-//-		2.42603	0.0050489
ENSSSCG00000000198	-//-		2.48854	0.024914
ENSSSCG00000010992	-//-		2.50099	0.010121
ENSSSCG00000030371	-//-		2.51194	0.0024267
ENSSSCG00000027496	-//-		2.61136	0.0026366
ENSSSCG00000002486	-//-		2.96925	0.017983
ENSSSCG00000028443	-//-		2.97172	0.0013106
ENSSSCG00000024084	-//-		3.174	0.030651
ENSSSCG00000021692	-//-		3.40558	0.0030375
ENSSSCG00000008954	-//-		3.4512	0.020217
ENSSSCG00000023870	-//-		3.70944	0.0074032
ENSSSCG00000002482	-//-		3.7169	0.035794
ENSSSCG00000002626	-//-		3.9964	0.014581
ENSSSCG00000025307	-//-		4.19247	0.013784
ENSSSCG00000013370	-//-		4.80288	0.046704
ENSSSCG00000005638	-//-		5.47174	0.0022156
ENSSSCG00000011143	-//-		10.7138	0.0013473
ENSSSCG00000003374	-//-		11.0143	0.016628
ENSSSCG00000026891	-//-		24.6122	0.0051318

## Sheet: Table S7
Table S7. DEGs between the male IUGR and male NBW piglets on day 1 (Fold change > 2 or < 0.5, P < 0.05)
Ensembl ID	Gene Name	Description	Fold change	P-value
ENSSSCG00000001203	ZSCAN9	zinc finger and SCAN domain containing 9 [Source:HGNC Symbol;Acc:HGNC:12984]	3.23194	0.023681
ENSSSCG00000029347	ZNF791	zinc finger protein 791 [Source:HGNC Symbol;Acc:HGNC:26895]	0.347672	0.0088621
ENSSSCG00000011167	ZNF782	zinc finger protein 782 [Source:HGNC Symbol;Acc:HGNC:33110]	3.40605	0.036167
ENSSSCG00000011023	ZNF438	zinc finger protein 438 [Source:HGNC Symbol;Acc:HGNC:21029]	2.58345	0.034776
ENSSSCG00000016976	ZNF366	zinc finger protein 366 [Source:HGNC Symbol;Acc:HGNC:18316]	2.51874	0.0089181
ENSSSCG00000003998	ZNF274	zinc finger protein 274 [Source:HGNC Symbol;Acc:HGNC:13068]	2.68347	0.018565
ENSSSCG00000016777	ZNF212	zinc finger protein 212 [Source:HGNC Symbol;Acc:HGNC:13004]	2.20335	0.046986
ENSSSCG00000012512	ZMAT1	zinc finger, matrin-type 1 [Source:HGNC Symbol;Acc:HGNC:29377]	4.98019	0.0049933
ENSSSCG00000014539	ZFP62	ZFP62 zinc finger protein [Source:HGNC Symbol;Acc:HGNC:23241]	2.26106	0.046142
ENSSSCG00000010138	ZDHHC8	zinc finger, DHHC-type containing 8 [Source:HGNC Symbol;Acc:HGNC:18474]	2.17016	0.03964
ENSSSCG00000008096	ZC3H6	zinc finger CCCH-type containing 6 [Source:HGNC Symbol;Acc:HGNC:24762]	2.79937	0.021731
ENSSSCG00000030095	ZBTB16	zinc finger and BTB domain containing 16 [Source:HGNC Symbol;Acc:HGNC:12930]	2.38155	0.015694
ENSSSCG00000007508	ZBP1	Z-DNA binding protein 1 [Source:HGNC Symbol;Acc:HGNC:16176]	0.340777	0.013338
ENSSSCG00000013404	ZBED5	zinc finger, BED-type containing 5 [Source:HGNC Symbol;Acc:HGNC:30803]	2.42873	0.020148
ENSSSCG00000015659	YOD1	YOD1 deubiquitinase [Source:HGNC Symbol;Acc:HGNC:25035]	0.342221	0.046017
ENSSSCG00000011776	YEATS2	YEATS domain containing 2 [Source:HGNC Symbol;Acc:HGNC:25489]	0.447885	0.04592
ENSSSCG00000017887	XAF1	XIAP associated factor 1 [Source:HGNC Symbol;Acc:HGNC:30932]	2.39297	0.03199
ENSSSCG00000017752	WSB1	WD repeat and SOCS box containing 1 [Source:HGNC Symbol;Acc:HGNC:19221]	2.10555	0.033385
ENSSSCG00000017260	WIPI1	WD repeat domain, phosphoinositide interacting 1 [Source:HGNC Symbol;Acc:HGNC:25471]	2.211	0.021458
ENSSSCG00000001805	WHAMM	WAS protein homolog associated with actin, golgi membranes and microtubules [Source:HGNC Symbol;Acc:HGNC:30493]	2.43446	0.019328
ENSSSCG00000011280	VIPR1	vasoactive intestinal peptide receptor 1 [Source:HGNC Symbol;Acc:HGNC:12694]	2.23814	0.039653
ENSSSCG00000021938	UPP2	uridine phosphorylase 2 [Source:HGNC Symbol;Acc:HGNC:23061]	2.49061	0.011863
ENSSSCG00000025226	UGT2A3	UDP glucuronosyltransferase 2 family, polypeptide A3 [Source:HGNC Symbol;Acc:HGNC:28528]	0.154107	0.008031
ENSSSCG00000006681	TXNIP	Thioredoxin-interacting protein [Source:UniProtKB/Swiss-Prot;Acc:Q2HY40]	3.16916	0.0017271
ENSSSCG00000005849	TUBB4B	tubulin beta 4B class IVb [Source:HGNC Symbol;Acc:HGNC:20771]	0.332701	0.0018459
ENSSSCG00000001379	TUBB	Tubulin beta chain [Source:UniProtKB/Swiss-Prot;Acc:Q767L7]	0.265779	0.00020406
ENSSSCG00000000773	TUBAL3	tubulin alpha like 3 [Source:HGNC Symbol;Acc:HGNC:23534]	0.466226	0.04212
ENSSSCG00000027712	TUBA8	tubulin alpha 8 [Source:HGNC Symbol;Acc:HGNC:12410]	158.386	0.0099572
ENSSSCG00000016215	TUBA4A	tubulin alpha 4a [Source:HGNC Symbol;Acc:HGNC:12407]	0.342933	0.0028232
ENSSSCG00000000194	TUBA1C	tubulin alpha 1c [Source:HGNC Symbol;Acc:HGNC:20768]	0.311629	0.0027215
ENSSSCG00000000190	TUBA1B	Tubulin alpha-1B chain [Source:UniProtKB/Swiss-Prot;Acc:Q2XVP4]	0.359384	0.0046163
ENSSSCG00000006225	TTPA	tocopherol (alpha) transfer protein [Source:HGNC Symbol;Acc:HGNC:12404]	3.36849	0.0012905
ENSSSCG00000023968	TSSK3	testis-specific serine kinase 3 [Source:HGNC Symbol;Acc:HGNC:15473]	2.37874	0.0371
ENSSSCG00000016551	TSGA13	testis specific 13 [Source:HGNC Symbol;Acc:HGNC:12369]	14.0442	0.032633
ENSSSCG00000005269	TRPM6	transient receptor potential cation channel, subfamily M, member 6 [Source:HGNC Symbol;Acc:HGNC:17995]	2.59674	0.01394
ENSSSCG00000004843	TRPM1	transient receptor potential cation channel, subfamily M, member 1 [Source:HGNC Symbol;Acc:HGNC:7146]	12.8581	4.8995e-05
ENSSSCG00000017614	TRIM25	-	0.289052	0.014267
ENSSSCG00000029475	TRIM25	tripartite motif containing 25 [Source:HGNC Symbol;Acc:HGNC:12932]	0.334227	0.00424
ENSSSCG00000000515	TRHDE	thyrotropin-releasing hormone degrading enzyme [Source:HGNC Symbol;Acc:HGNC:30748]	0.0885294	0.002249
ENSSSCG00000002621	TRAM2	translocation associated membrane protein 2 [Source:HGNC Symbol;Acc:HGNC:16855]	0.283221	0.018848
ENSSSCG00000013849	TPM4	tropomyosin 4 [Source:HGNC Symbol;Acc:HGNC:12013]	0.375869	0.011882
ENSSSCG00000013372	TPH1	tryptophan hydroxylase 1 [Source:HGNC Symbol;Acc:HGNC:12008]	0.218605	0.0047349
ENSSSCG00000023609	TP53INP1	tumor protein p53 inducible nuclear protein 1 [Source:HGNC Symbol;Acc:HGNC:18022]	3.81584	0.00014987
ENSSSCG00000013277	TP53I11	tumor protein p53 inducible protein 11 [Source:HGNC Symbol;Acc:HGNC:16842]	0.414028	0.034136
ENSSSCG00000006354	TOMM40L	translocase of outer mitochondrial membrane 40 homolog (yeast)-like [Source:HGNC Symbol;Acc:HGNC:25756]	0.41766	0.024786
ENSSSCG00000020784	TNFSF15	tumor necrosis factor superfamily member 15 [Source:HGNC Symbol;Acc:HGNC:11931]	3.88065	0.005241
ENSSSCG00000007888	TNFRSF17	tumor necrosis factor receptor superfamily member 17 [Source:HGNC Symbol;Acc:HGNC:11913]	2.84041	0.0081235
ENSSSCG00000004730	TMEM87A	transmembrane protein 87A [Source:HGNC Symbol;Acc:HGNC:24522]	2.59764	0.015739
ENSSSCG00000028530	TMEM52	transmembrane protein 52 [Source:HGNC Symbol;Acc:HGNC:27916]	3.24181	0.026926
ENSSSCG00000000166	TMEM263	transmembrane protein 263 [Source:HGNC Symbol;Acc:HGNC:28281]	0.432808	0.049037
ENSSSCG00000030575	TMEM158	transmembrane protein 158 (gene/pseudogene) [Source:HGNC Symbol;Acc:HGNC:30293]	0.417052	0.047092
ENSSSCG00000005266	TMC1	transmembrane channel like 1 [Source:HGNC Symbol;Acc:HGNC:16513]	5.35023	0.0012788
ENSSSCG00000012118	TLR8	toll-like receptor 8 [Source:HGNC Symbol;Acc:HGNC:15632]	0.231134	0.027643
ENSSSCG00000006614	THEM5	thioesterase superfamily member 5 [Source:HGNC Symbol;Acc:HGNC:26755]	6.23288	0.02559
ENSSSCG00000004789	THBS1	thrombospondin 1 [Source:HGNC Symbol;Acc:HGNC:11785]	0.27382	0.0034621
ENSSSCG00000005948	TG	thyroglobulin precursor [Source:RefSeq peptide;Acc:NP_001161890]	2.81903	0.0056706
ENSSSCG00000011640	TF	transferrin [Source:HGNC Symbol;Acc:HGNC:11740]	0.322462	0.0038145
ENSSSCG00000016636	TES	testin [Source:RefSeq peptide;Acc:NP_001116672]	0.401285	0.039916
ENSSSCG00000008868	TDO2	tryptophan 2,3-dioxygenase [Source:HGNC Symbol;Acc:HGNC:11708]	3.25803	0.010413
ENSSSCG00000003927	TCTEX1D4	Tctex1 domain containing 4 [Source:HGNC Symbol;Acc:HGNC:32315]	15.1369	0.003611
ENSSSCG00000002736	TAT	tyrosine aminotransferase [Source:HGNC Symbol;Acc:HGNC:11573]	3.74431	0.021963
ENSSSCG00000028063	TACC2	transforming, acidic coiled-coil containing protein 2 [Source:HGNC Symbol;Acc:HGNC:11523]	0.365666	0.028405
ENSSSCG00000002929	SYNE4	spectrin repeat containing, nuclear envelope family member 4 [Source:HGNC Symbol;Acc:HGNC:26703]	8.1885	0.0087504
ENSSSCG00000002700	SYCE1L	synaptonemal complex central element protein 1-like [Source:HGNC Symbol;Acc:HGNC:37236]	14.426	0.047516
ENSSSCG00000006023	SYBU	syntabulin [Source:HGNC Symbol;Acc:HGNC:26011]	2.07211	0.028216
ENSSSCG00000000094	SUN2	Sad1 and UNC84 domain containing 2 [Source:HGNC Symbol;Acc:HGNC:14210]	2.36559	0.010219
ENSSSCG00000003130	SULT2A1	sulfotransferase family 2A member 1 [Source:HGNC Symbol;Acc:HGNC:11458]	2.37512	0.020653
ENSSSCG00000028691	SULT1C3	sulfotransferase family 1C member 3 [Source:HGNC Symbol;Acc:HGNC:33543]	2.47341	0.011918
ENSSSCG00000025955	SSBP4	single stranded DNA binding protein 4 [Source:HGNC Symbol;Acc:HGNC:15676]	2.57344	0.014556
ENSSSCG00000014131	SSBP2	single-stranded DNA binding protein 2 [Source:HGNC Symbol;Acc:HGNC:15831]	2.38618	0.030101
ENSSSCG00000002424	SPATA7	spermatogenesis associated 7 [Source:HGNC Symbol;Acc:HGNC:20423]	2.49096	0.030957
ENSSSCG00000005221	SPATA6L	spermatogenesis associated 6-like [Source:HGNC Symbol;Acc:HGNC:25472]	7.22351	0.0051003
ENSSSCG00000000910	SOCS2	suppressor of cytokine signaling 2 [Source:HGNC Symbol;Acc:HGNC:19382]	3.04597	0.015211
ENSSSCG00000004200	SMLR1	small leucine-rich protein 1 [Source:HGNC Symbol;Acc:HGNC:44670]	2.41329	0.007964
ENSSSCG00000006490	SMG5	SMG5 nonsense mediated mRNA decay factor [Source:HGNC Symbol;Acc:HGNC:24644]	0.325764	0.021393
ENSSSCG00000022913	SLPI	antileukoproteinase [Source:RefSeq peptide;Acc:NP_999035]	0.0503941	0.0027714
ENSSSCG00000000584	SLCO1A2	solute carrier organic anion transporter family member 1A2 [Source:HGNC Symbol;Acc:HGNC:10956]	2.22099	0.028269
ENSSSCG00000022948	SLC7A9	solute carrier family 7 (amino acid transporter light chain, bo,+ system), member 9 [Source:HGNC Symbol;Acc:HGNC:11067]	0.309798	0.0046482
ENSSSCG00000002032	SLC7A8	solute carrier family 7 (amino acid transporter light chain, L system), member 8 [Source:HGNC Symbol;Acc:HGNC:11066]	0.350844	0.008869
ENSSSCG00000004923	SLC51B	solute carrier family 51 beta subunit [Source:HGNC Symbol;Acc:HGNC:29956]	0.362512	0.0079027
ENSSSCG00000009322	SLC46A3	solute carrier family 46 member 3 [Source:HGNC Symbol;Acc:HGNC:27501]	2.34031	0.021881
ENSSSCG00000011397	SLC38A3	solute carrier family 38 member 3 [Source:HGNC Symbol;Acc:HGNC:18044]	2.39396	0.0095233
ENSSSCG00000015105	SLC37A4	solute carrier family 37 (glucose-6-phosphate transporter), member 4 [Source:HGNC Symbol;Acc:HGNC:4061]	2.48268	0.012619
ENSSSCG00000016541	SLC35B4	solute carrier family 35 (UDP-xylose/UDP-N-acetylglucosamine transporter), member B4 [Source:HGNC Symbol;Acc:HGNC:20584]	0.341013	0.021771
ENSSSCG00000014257	SLC27A6	solute carrier family 27 (fatty acid transporter), member 6 [Source:HGNC Symbol;Acc:HGNC:11000]	0.0954772	0.00026881
ENSSSCG00000014439	SLC26A2	solute carrier family 26 (anion exchanger), member 2 [Source:HGNC Symbol;Acc:HGNC:10994]	0.137891	0.017245
ENSSSCG00000002520	SLC25A29	solute carrier family 25 (mitochondrial carnitine/acylcarnitine carrier), member 29 [Source:HGNC Symbol;Acc:HGNC:20116]	3.17972	0.028124
ENSSSCG00000005636	SLC25A25	calcium-binding mitochondrial carrier protein SCaMC-2 [Source:RefSeq peptide;Acc:NP_001157982]	2.35055	0.015361
ENSSSCG00000003105	SLC1A5	solute carrier family 1 (neutral amino acid transporter), member 5 [Source:HGNC Symbol;Acc:HGNC:10943]	0.376625	0.0078091
ENSSSCG00000013296	SLC1A2	solute carrier family 1 (glial high affinity glutamate transporter), member 2 [Source:HGNC Symbol;Acc:HGNC:10940]	5.77652	1.2942e-05
ENSSSCG00000005222	SLC1A1	excitatory amino acid transporter 3 [Source:RefSeq peptide;Acc:NP_001158121]	0.322484	0.0054126
ENSSSCG00000000456	SLC16A7	solute carrier family 16 (monocarboxylate transporter), member 7 [Source:HGNC Symbol;Acc:HGNC:10928]	0.156648	0.010127
ENSSSCG00000005087	SIX1	SIX homeobox 1 [Source:HGNC Symbol;Acc:HGNC:10887]	7.42711	0.022867
ENSSSCG00000007146	SIGLEC1	-	0.328986	0.007045
ENSSSCG00000010031	SFI1	SFI1 centrin binding protein [Source:HGNC Symbol;Acc:HGNC:29064]	2.65977	0.044444
ENSSSCG00000014859	SERPINH1	serpin peptidase inhibitor, clade H (heat shock protein 47), member 1, (collagen binding protein 1) [Source:HGNC Symbol;Acc:HGNC:1546]	0.483839	0.048798
ENSSSCG00000016233	SERPINE2	serpin peptidase inhibitor, clade E (nexin, plasminogen activator inhibitor type 1), member 2 [Source:HGNC Symbol;Acc:HGNC:8951]	0.374438	0.018283
ENSSSCG00000023165	SEMA7A	semaphorin 7A, GPI membrane anchor (John Milton Hagen blood group) [Source:HGNC Symbol;Acc:HGNC:10741]	0.268241	0.0040272
ENSSSCG00000006286	SELE	E-selectin precursor [Source:RefSeq peptide;Acc:NP_999433]	0.125774	0.0053502
ENSSSCG00000001934	SEC23A	Sec23 homolog A, COPII coat complex component [Source:HGNC Symbol;Acc:HGNC:10701]	0.377017	0.038619
ENSSSCG00000008601	SDC1	syndecan-1 precursor [Source:RefSeq peptide;Acc:NP_001230119]	0.402065	0.012908
ENSSSCG00000003971	SCMH1	sex comb on midleg homolog 1 (Drosophila) [Source:HGNC Symbol;Acc:HGNC:19003]	2.64103	0.022444
ENSSSCG00000004112	SAMD5	sterile alpha motif domain containing 5 [Source:HGNC Symbol;Acc:HGNC:21180]	0.0787651	5.5288e-05
ENSSSCG00000023408	SAMD4A	sterile alpha motif domain containing 4A [Source:HGNC Symbol;Acc:HGNC:23023]	0.383793	0.012375
ENSSSCG00000028460	S1PR5	sphingosine-1-phosphate receptor 5 [Source:HGNC Symbol;Acc:HGNC:14299]	0.428183	0.049203
ENSSSCG00000003558	RPS6KA1	ribosomal protein S6 kinase, 90kDa, polypeptide 1 [Source:RefSeq peptide;Acc:NP_001230143]	0.321324	0.0086381
ENSSSCG00000028079	RPL15	ribosomal protein L15 [Source:HGNC Symbol;Acc:HGNC:10306]	0.108894	0.0049561
ENSSSCG00000026427	RORC	RAR-related orphan receptor C [Source:HGNC Symbol;Acc:HGNC:10260]	2.29437	0.015076
ENSSSCG00000004576	RORA	RAR-related orphan receptor A [Source:HGNC Symbol;Acc:HGNC:10258]	4.12445	0.0034343
ENSSSCG00000015202	ROBO3	roundabout guidance receptor 3 [Source:HGNC Symbol;Acc:HGNC:13433]	4.16524	0.030861
ENSSSCG00000017640	RNF43	-	0.478735	0.048461
ENSSSCG00000027983	RNF141	ring finger protein 141 [Source:HGNC Symbol;Acc:HGNC:21159]	2.27837	0.02085
ENSSSCG00000003729	RNF125	ring finger protein 125, E3 ubiquitin protein ligase [Source:HGNC Symbol;Acc:HGNC:21150]	2.74043	0.0083479
ENSSSCG00000015888	RBMS1	RNA binding motif, single stranded interacting protein 1 [Source:HGNC Symbol;Acc:HGNC:9907]	2.77695	0.0077831
ENSSSCG00000030514	RBL2	retinoblastoma-like 2 [Source:HGNC Symbol;Acc:HGNC:9894]	2.22653	0.014835
ENSSSCG00000015647	RASSF5	Ras association (RalGDS/AF-6) domain family member 5 [Source:HGNC Symbol;Acc:HGNC:17609]	2.36739	0.014158
ENSSSCG00000008835	RASL11B	RAS-like family 11 member B [Source:HGNC Symbol;Acc:HGNC:23804]	2.61879	0.017161
ENSSSCG00000009824	RAD9B	RAD9 checkpoint clamp component B [Source:HGNC Symbol;Acc:HGNC:21700]	2.51403	0.018357
ENSSSCG00000021036	RAB3B	RAB3B, member RAS oncogene family [Source:HGNC Symbol;Acc:HGNC:9778]	4.03649	0.0092932
ENSSSCG00000012658	RAB33A	RAB33A, member RAS oncogene family [Source:HGNC Symbol;Acc:HGNC:9773]	12.1266	0.0020035
ENSSSCG00000003079	PVR	poliovirus receptor [Source:HGNC Symbol;Acc:HGNC:9705]	0.183341	0.015568
ENSSSCG00000026602	PTGIR	prostaglandin I2 (prostacyclin) receptor (IP) [Source:HGNC Symbol;Acc:HGNC:9602]	0.354928	0.022916
ENSSSCG00000007748	PSPH	phosphoserine phosphatase [Source:HGNC Symbol;Acc:HGNC:9577]	0.352599	0.029509
ENSSSCG00000015892	PSMD14	proteasome 26S subunit, non-ATPase 14 [Source:HGNC Symbol;Acc:HGNC:16889]	0.405451	0.022913
ENSSSCG00000005278	PRUNE2	prune homolog 2 (Drosophila) [Source:HGNC Symbol;Acc:HGNC:25209]	0.21173	0.025297
ENSSSCG00000030518	PRSS33	protease, serine 33 [Source:HGNC Symbol;Acc:HGNC:30405]	3.45863	0.027819
ENSSSCG00000026585	PROCR	protein C receptor [Source:HGNC Symbol;Acc:HGNC:9452]	2.25855	0.018541
ENSSSCG00000025620	PRICKLE1	prickle homolog 1 [Source:HGNC Symbol;Acc:HGNC:17019]	0.373816	0.026968
ENSSSCG00000029449	PRG4	proteoglycan 4 [Source:HGNC Symbol;Acc:HGNC:9364]	0.429193	0.0064075
ENSSSCG00000022742	PRDX6	Peroxiredoxin-6 [Source:UniProtKB/Swiss-Prot;Acc:Q9TSX9]	0.456314	0.04761
ENSSSCG00000000997	PPP1R3G	protein phosphatase 1 regulatory subunit 3G [Source:HGNC Symbol;Acc:HGNC:14945]	5.96656	0.00062086
ENSSSCG00000022797	PPP1R3B	protein phosphatase 1 regulatory subunit 3B [Source:HGNC Symbol;Acc:HGNC:14942]	0.405648	0.017191
ENSSSCG00000007350	PPP1R16B	protein phosphatase 1 regulatory subunit 16B [Source:HGNC Symbol;Acc:HGNC:15850]	0.224082	0.014475
ENSSSCG00000000006	PPARA	peroxisome proliferator-activated receptor alpha [Source:HGNC Symbol;Acc:HGNC:9232]	0.385954	0.020293
ENSSSCG00000029515	PON3	paraoxonase 3 [Source:HGNC Symbol;Acc:HGNC:9206]	0.202192	0.0011101
ENSSSCG00000026249	PNRC1	proline rich nuclear receptor coactivator 1 [Source:HGNC Symbol;Acc:HGNC:17278]	2.04259	0.044707
ENSSSCG00000012841	PNPLA2	patatin like phospholipase domain containing 2 [Source:HGNC Symbol;Acc:HGNC:30802]	2.70082	0.0060579
ENSSSCG00000006876	PLPPR5	phospholipid phosphatase related 5 [Source:HGNC Symbol;Acc:HGNC:31703]	0.295514	0.016235
ENSSSCG00000027550	PLCD1	phospholipase C delta 1 [Source:HGNC Symbol;Acc:HGNC:9060]	2.46639	0.016581
ENSSSCG00000010312	PLAU	plasminogen activator, urokinase [Source:HGNC Symbol;Acc:HGNC:9052]	0.237961	0.0013823
ENSSSCG00000007032	PLAT	plasminogen activator, tissue [Source:HGNC Symbol;Acc:HGNC:9051]	0.248859	0.0009696
ENSSSCG00000010026	PIK3IP1	phosphoinositide-3-kinase interacting protein 1 [Source:HGNC Symbol;Acc:HGNC:24942]	3.15973	0.0018977
ENSSSCG00000010205	PHYHIPL	phytanoyl-CoA hydroxylase-interacting protein-like [Source:RefSeq peptide;Acc:NP_001231510]	0.342981	0.0054539
ENSSSCG00000011353	PFKFB4	6-phosphofructo-2-kinase/fructose-2,6-biphosphatase 4 [Source:HGNC Symbol;Acc:HGNC:8875]	2.2885	0.048941
ENSSSCG00000021134	PELI2	pellino E3 ubiquitin protein ligase family member 2 [Source:HGNC Symbol;Acc:HGNC:8828]	2.9298	0.0060245
ENSSSCG00000015334	PDK4	pyruvate dehydrogenase kinase, isozyme 4 [Source:HGNC Symbol;Acc:HGNC:8812]	2.85146	0.0042137
ENSSSCG00000014097	PDE8B	phosphodiesterase 8B [Source:HGNC Symbol;Acc:HGNC:8794]	2.84081	0.0083734
ENSSSCG00000000603	PDE6H	phosphodiesterase 6H [Source:HGNC Symbol;Acc:HGNC:8790]	5.68358	0.0044954
ENSSSCG00000003805	PDE4B	cAMP-specific 3',5'-cyclic phosphodiesterase 4B isoform 1 [Source:RefSeq peptide;Acc:NP_001123491]	0.249429	0.031069
ENSSSCG00000011683	PCOLCE2	procollagen C-endopeptidase enhancer 2 [Source:HGNC Symbol;Acc:HGNC:8739]	3.3473	0.0033954
ENSSSCG00000007507	PCK1	phosphoenolpyruvate carboxykinase 1 [Source:HGNC Symbol;Acc:HGNC:8724]	2.20167	0.018597
ENSSSCG00000014395	PCDH12	protocadherin 12 [Source:HGNC Symbol;Acc:HGNC:8657]	0.457867	0.026786
ENSSSCG00000013320	PAX6	paired box 6 [Source:HGNC Symbol;Acc:HGNC:8620]	21.4336	0.022843
ENSSSCG00000008966	PARM1	prostate androgen-regulated mucin-like protein 1 precursor [Source:RefSeq peptide;Acc:NP_001230645]	0.294635	0.0019748
ENSSSCG00000003551	PAQR7	Membrane progestin receptor alpha [Source:UniProtKB/Swiss-Prot;Acc:Q865K8]	0.263413	0.00017474
ENSSSCG00000004968	PAQR5	progestin and adipoQ receptor family member V [Source:HGNC Symbol;Acc:HGNC:29645]	0.344172	0.035466
ENSSSCG00000005450	PALM2	paralemmin 2 [Source:HGNC Symbol;Acc:HGNC:15845]	0.224191	0.026174
ENSSSCG00000024172	PAFAH2	platelet-activating factor acetylhydrolase 2 [Source:HGNC Symbol;Acc:HGNC:8579]	0.386811	0.017096
ENSSSCG00000010292	P4HA1	prolyl 4-hydroxylase, alpha polypeptide I [Source:HGNC Symbol;Acc:HGNC:8546]	2.64744	0.0057601
ENSSSCG00000011716	P2RY13	purinergic receptor P2Y, G-protein coupled, 13 [Source:HGNC Symbol;Acc:HGNC:4537]	0.193593	0.003017
ENSSSCG00000029468	P2RX3	purinergic receptor P2X, ligand gated ion channel, 3 [Source:HGNC Symbol;Acc:HGNC:8534]	10.6435	0.0043679
ENSSSCG00000013376	OTOG	otogelin [Source:HGNC Symbol;Acc:HGNC:8516]	4.69524	0.033422
ENSSSCG00000012862	OSBPL5	oxysterol binding protein like 5 [Source:HGNC Symbol;Acc:HGNC:16392]	2.4628	0.014445
ENSSSCG00000006858	OLFM3	olfactomedin 3 [Source:HGNC Symbol;Acc:HGNC:17990]	2.97317	0.015474
ENSSSCG00000027121	ODC1	ornithine decarboxylase [Source:RefSeq peptide;Acc:NP_001116455]	0.348613	0.049358
ENSSSCG00000008829	OCIAD2	OCIA domain containing 2 [Source:HGNC Symbol;Acc:HGNC:28685]	2.09377	0.038901
ENSSSCG00000009882	OAS1	2'-5'-oligoadenylate synthetase 1 [Source:HGNC Symbol;Acc:HGNC:8086]	0.345726	0.0093851
ENSSSCG00000004105	NUP43	nucleoporin 43kDa [Source:HGNC Symbol;Acc:HGNC:21182]	0.438485	0.037403
ENSSSCG00000009673	NUGGC	nuclear GTPase, germinal center associated [Source:HGNC Symbol;Acc:HGNC:33550]	2.94303	0.0028948
ENSSSCG00000006690	NUDT17	nudix hydrolase 17 [Source:HGNC Symbol;Acc:HGNC:26618]	2.82588	0.03777
ENSSSCG00000027017	NR1D2	nuclear receptor subfamily 1 group D member 2 [Source:HGNC Symbol;Acc:HGNC:7963]	2.02413	0.032813
ENSSSCG00000010568	NPM3	nucleophosmin/nucleoplasmin 3 [Source:HGNC Symbol;Acc:HGNC:7931]	0.384752	0.021466
ENSSSCG00000008111	NPHP1	nephronophthisis 1 (juvenile) [Source:HGNC Symbol;Acc:HGNC:7905]	4.17333	0.0045646
ENSSSCG00000016678	NOD1	nucleotide binding oligomerization domain containing 1 [Source:HGNC Symbol;Acc:HGNC:16390]	0.319104	0.003752
ENSSSCG00000027997	NME5	NME/NM23 family member 5 [Source:HGNC Symbol;Acc:HGNC:7853]	0.272665	0.027015
ENSSSCG00000007986	NME4	NME/NM23 nucleoside diphosphate kinase 4 [Source:HGNC Symbol;Acc:HGNC:7852]	2.56543	0.048631
ENSSSCG00000003314	NLRP11	NLR family, pyrin domain containing 11 [Source:HGNC Symbol;Acc:HGNC:22945]	7.6518	0.0014996
ENSSSCG00000017548	NGFR	nerve growth factor receptor [Source:HGNC Symbol;Acc:HGNC:7809]	0.248256	0.028695
ENSSSCG00000011217	NEK10	NIMA-related kinase 10 [Source:HGNC Symbol;Acc:HGNC:18592]	7.8321	0.0091598
ENSSSCG00000011090	NEBL	nebulette [Source:HGNC Symbol;Acc:HGNC:16932]	0.262284	0.0026527
ENSSSCG00000020830	NACA	-	2.3153	0.019206
ENSSSCG00000012076	MX2	MX dynamin-like GTPase 2 [Source:HGNC Symbol;Acc:HGNC:7533]	0.188104	0.0060008
ENSSSCG00000012077	MX1	MX dynamin-like GTPase 1 [Source:HGNC Symbol;Acc:HGNC:7532]	0.239484	0.00079273
ENSSSCG00000028126	MPPE1	metallophosphoesterase 1 [Source:HGNC Symbol;Acc:HGNC:15988]	2.06451	0.044595
ENSSSCG00000017367	MPP2	membrane protein, palmitoylated 2 [Source:HGNC Symbol;Acc:HGNC:7220]	2.72093	0.010537
ENSSSCG00000030906	MPL	MPL proto-oncogene, thrombopoietin receptor [Source:HGNC Symbol;Acc:HGNC:7217]	0.305639	0.040209
ENSSSCG00000013144	MPEG1	macrophage expressed 1 [Source:HGNC Symbol;Acc:HGNC:29619]	0.268259	0.0018294
ENSSSCG00000005191	MPDZ	multiple PDZ domain protein [Source:HGNC Symbol;Acc:HGNC:7208]	2.07254	0.026067
ENSSSCG00000002806	MMP15	matrix metallopeptidase 15 [Source:HGNC Symbol;Acc:HGNC:7161]	2.59368	0.010193
ENSSSCG00000014987	MMP12	matrix metallopeptidase 12 [Source:HGNC Symbol;Acc:HGNC:7158]	25.9777	0.00031032
ENSSSCG00000017605	MMD	monocyte to macrophage differentiation protein [Source:RefSeq peptide;Acc:NP_001038060]	0.435607	0.037701
ENSSSCG00000005166	MLLT3	myeloid/lymphoid or mixed-lineage leukemia; translocated to, 3 [Source:HGNC Symbol;Acc:HGNC:7136]	2.45581	0.028652
ENSSSCG00000002716	MLKL	mixed lineage kinase domain-like [Source:HGNC Symbol;Acc:HGNC:26617]	0.364806	0.048991
ENSSSCG00000017635	MKS1	Meckel syndrome, type 1 [Source:HGNC Symbol;Acc:HGNC:7121]	3.86134	0.0047091
ENSSSCG00000006981	MICU3	mitochondrial calcium uptake family member 3 [Source:HGNC Symbol;Acc:HGNC:27820]	3.05781	0.026603
ENSSSCG00000000606	MGP	Matrix Gla protein [Source:UniProtKB/Swiss-Prot;Acc:Q8MJ39]	2.64359	0.0064207
ENSSSCG00000005506	MEGF9	multiple EGF-like-domains 9 [Source:HGNC Symbol;Acc:HGNC:3234]	0.336645	0.018446
ENSSSCG00000030833	MCTS1	malignant T-cell amplified sequence 1 [Source:HGNC Symbol;Acc:HGNC:23357]	2.47942	0.046643
ENSSSCG00000015116	MCAM	melanoma cell adhesion molecule [Source:HGNC Symbol;Acc:HGNC:6934]	0.460541	0.026096
ENSSSCG00000012676	MBNL3	muscleblind-like splicing regulator 3 [Source:HGNC Symbol;Acc:HGNC:20564]	2.42873	0.011696
ENSSSCG00000010337	MAT1A	methionine adenosyltransferase I, alpha [Source:HGNC Symbol;Acc:HGNC:6903]	2.09115	0.02797
ENSSSCG00000017254	MAP2K6	-	3.52714	0.010043
ENSSSCG00000005832	MAMDC4	MAM domain containing 4 [Source:HGNC Symbol;Acc:HGNC:24083]	2.97915	0.028665
ENSSSCG00000011497	MAGI1	membrane associated guanylate kinase, WW and PDZ domain containing 1 [Source:HGNC Symbol;Acc:HGNC:946]	2.42284	0.019853
ENSSSCG00000030898	MAFB	v-maf avian musculoaponeurotic fibrosarcoma oncogene homolog B [Source:HGNC Symbol;Acc:HGNC:6408]	2.11257	0.025575
ENSSSCG00000013235	MADD	MAP-kinase activating death domain [Source:HGNC Symbol;Acc:HGNC:6766]	0.438242	0.047568
ENSSSCG00000021190	MADCAM1	mucosal vascular addressin cell adhesion molecule 1 [Source:HGNC Symbol;Acc:HGNC:6765]	0.225063	0.00057761
ENSSSCG00000015677	LYPD6B	LY6/PLAUR domain containing 6B [Source:HGNC Symbol;Acc:HGNC:27018]	0.104205	0.037853
ENSSSCG00000016652	LRRN3	leucine rich repeat neuronal 3 [Source:HGNC Symbol;Acc:HGNC:17200]	3.14792	0.015259
ENSSSCG00000028019	LRRC59	leucine-rich repeat-containing protein 59 [Source:RefSeq peptide;Acc:NP_001231880]	0.416244	0.015784
ENSSSCG00000011216	LRRC3B	leucine rich repeat containing 3B [Source:HGNC Symbol;Acc:HGNC:28105]	3.54062	0.035209
ENSSSCG00000015792	LRP2BP	LRP2-binding protein [Source:RefSeq peptide;Acc:NP_001230495]	2.49978	0.028665
ENSSSCG00000006039	LRP12	LDL receptor related protein 12 [Source:HGNC Symbol;Acc:HGNC:31708]	2.03017	0.03628
ENSSSCG00000007359	LPIN3	lipin 3 [Source:HGNC Symbol;Acc:HGNC:14451]	2.65204	0.0070979
ENSSSCG00000015603	LPGAT1	lysophosphatidylglycerol acyltransferase 1 [Source:HGNC Symbol;Acc:HGNC:28985]	0.34196	0.0038542
ENSSSCG00000002235	LPCAT4	lysophosphatidylcholine acyltransferase 4 [Source:HGNC Symbol;Acc:HGNC:30059]	2.16911	0.045417
ENSSSCG00000026784	LMNB2	lamin B2 [Source:HGNC Symbol;Acc:HGNC:6638]	0.418732	0.015744
ENSSSCG00000022766	LIMA1	LIM domain and actin binding 1 [Source:HGNC Symbol;Acc:HGNC:24636]	0.406098	0.031045
ENSSSCG00000005586	LHX2	LIM homeobox 2 [Source:HGNC Symbol;Acc:HGNC:6594]	2.80208	0.018583
ENSSSCG00000028927	LGI2	leucine-rich repeat LGI family member 2 [Source:HGNC Symbol;Acc:HGNC:18710]	3.88146	0.016692
ENSSSCG00000009148	LEF1	lymphoid enhancer-binding factor 1 [Source:HGNC Symbol;Acc:HGNC:6551]	2.73606	0.017237
ENSSSCG00000014290	LEAP2	liver expressed antimicrobial peptide 2 [Source:HGNC Symbol;Acc:HGNC:29571]	0.212348	0.029587
ENSSSCG00000013366	LDHA	lactate dehydrogenase A [Source:HGNC Symbol;Acc:HGNC:6535]	0.307722	0.0115
ENSSSCG00000005831	LCN12	lipocalin 12 [Source:HGNC Symbol;Acc:HGNC:28733]	3.69379	0.029461
ENSSSCG00000004207	LAMA2	laminin subunit alpha 2 [Source:HGNC Symbol;Acc:HGNC:6482]	2.08204	0.043546
ENSSSCG00000017461	KRT28	keratin 28, type I [Source:HGNC Symbol;Acc:HGNC:30842]	28.9081	0.026234
ENSSSCG00000029005	KPNA2	karyopherin alpha 2 (RAG cohort 1, importin alpha 1) [Source:HGNC Symbol;Acc:HGNC:6395]	0.427323	0.030743
ENSSSCG00000008593	KLHL29	kelch like family member 29 [Source:HGNC Symbol;Acc:HGNC:29404]	0.473652	0.035672
ENSSSCG00000011775	KLHL24	kelch like family member 24 [Source:HGNC Symbol;Acc:HGNC:25947]	2.51751	0.047789
ENSSSCG00000021646	KLF9	Krueppel-like factor 9 [Source:UniProtKB/Swiss-Prot;Acc:P79288]	2.28406	0.016583
ENSSSCG00000026755	KLF15	Kruppel-like factor 15 [Source:HGNC Symbol;Acc:HGNC:14536]	2.12535	0.031371
ENSSSCG00000021529	KLF11	Kruppel-like factor 11 [Source:HGNC Symbol;Acc:HGNC:11811]	2.06079	0.044189
ENSSSCG00000021706	KIF21B	kinesin family member 21B [Source:HGNC Symbol;Acc:HGNC:29442]	0.2908	0.0061602
ENSSSCG00000021724	KIF19	kinesin family member 19 [Source:HGNC Symbol;Acc:HGNC:26735]	12.6197	0.042643
ENSSSCG00000004419	KIAA1919	KIAA1919 [Source:HGNC Symbol;Acc:HGNC:21053]	0.33476	0.021065
ENSSSCG00000009953	KIAA1671	KIAA1671 [Source:HGNC Symbol;Acc:HGNC:29345]	0.386088	0.023304
ENSSSCG00000015538	KIAA1614	KIAA1614 [Source:HGNC Symbol;Acc:HGNC:29327]	3.27138	0.006316
ENSSSCG00000013311	KIAA1549L	KIAA1549-like [Source:HGNC Symbol;Acc:HGNC:24836]	3.84131	0.00038221
ENSSSCG00000009652	KCTD9	potassium channel tetramerization domain containing 9 [Source:HGNC Symbol;Acc:HGNC:22401]	2.13406	0.047253
ENSSSCG00000010892	KCNT2	potassium channel, sodium activated subfamily T, member 2 [Source:HGNC Symbol;Acc:HGNC:18866]	0.421002	0.026086
ENSSSCG00000008119	KCNIP3	Kv channel interacting protein 3 [Source:HGNC Symbol;Acc:HGNC:15523]	0.47025	0.036745
ENSSSCG00000013227	KBTBD4	kelch repeat and BTB (POZ) domain containing 4 [Source:HGNC Symbol;Acc:HGNC:23761]	0.475264	0.049545
ENSSSCG00000003821	KANK4	KN motif and ankyrin repeat domains 4 [Source:HGNC Symbol;Acc:HGNC:27263]	4.98917	0.0039785
ENSSSCG00000008939	JCHAIN	joining chain of multimeric IgA and IgM [Source:HGNC Symbol;Acc:HGNC:5713]	2.29406	0.036398
ENSSSCG00000014303	JADE2	jade family PHD finger 2 [Source:HGNC Symbol;Acc:HGNC:22984]	3.21585	0.0015727
ENSSSCG00000024844	ITGB5	integrin subunit beta 5 [Source:HGNC Symbol;Acc:HGNC:6160]	3.6258	0.014922
ENSSSCG00000000748	IQSEC3	IQ motif and Sec7 domain 3 [Source:HGNC Symbol;Acc:HGNC:29193]	4.79855	0.00088491
ENSSSCG00000000442	INHBE	inhibin beta E [Source:HGNC Symbol;Acc:HGNC:24029]	0.0354173	0.00066063
ENSSSCG00000008088	IL1B1	Interleukin-1 beta [Source:UniProtKB/Swiss-Prot;Acc:P26889]	0.0941888	0.033721
ENSSSCG00000015037	IL18	interleukin 18 [Source:HGNC Symbol;Acc:HGNC:5986]	0.414545	0.034715
ENSSSCG00000016729	IGFBP3	insulin like growth factor binding protein 3 [Source:HGNC Symbol;Acc:HGNC:5472]	0.220875	0.014724
ENSSSCG00000026123	IGFBP2	insulin like growth factor binding protein 2 [Source:HGNC Symbol;Acc:HGNC:5471]	3.57886	0.00055877
ENSSSCG00000016728	IGFBP1	insulin like growth factor binding protein 1 [Source:HGNC Symbol;Acc:HGNC:5469]	10.3934	4.5685e-09
ENSSSCG00000011795	IGF2BP2	insulin like growth factor 2 mRNA binding protein 2 [Source:HGNC Symbol;Acc:HGNC:28867]	2.88626	0.011727
ENSSSCG00000015106	HYOU1	hypoxia up-regulated 1 [Source:HGNC Symbol;Acc:HGNC:16931]	0.478669	0.048672
ENSSSCG00000011404	HYAL1	hyaluronidase-1 precursor [Source:RefSeq peptide;Acc:NP_999606]	0.417718	0.02302
ENSSSCG00000025500	HTR1D	5-hydroxytryptamine (serotonin) receptor 1D, G protein-coupled [Source:HGNC Symbol;Acc:HGNC:5289]	5.49988	0.030923
ENSSSCG00000009334	HSPH1	heat shock protein 105 kDa [Source:RefSeq peptide;Acc:NP_001090973]	0.218666	0.024624
ENSSSCG00000016077	HSPD1	60 kDa heat shock protein, mitochondrial [Source:RefSeq peptide;Acc:NP_001241645]	0.386704	0.046172
ENSSSCG00000009844	HSPB8	heat shock protein family B (small) member 8 [Source:HGNC Symbol;Acc:HGNC:30171]	2.30665	0.024496
ENSSSCG00000005601	HSPA5	heat shock protein family A (Hsp70) member 5 [Source:HGNC Symbol;Acc:HGNC:5238]	0.388827	0.035328
ENSSSCG00000009077	HSPA4L	heat shock protein family A (Hsp70) member 4 like [Source:HGNC Symbol;Acc:HGNC:17041]	0.214255	0.0037477
ENSSSCG00000014292	HSPA4	heat shock protein family A (Hsp70) member 4 [Source:HGNC Symbol;Acc:HGNC:5237]	0.421937	0.028177
ENSSSCG00000002535	HSP90AA1	heat shock protein 90kDa alpha family class A member 1 [Source:HGNC Symbol;Acc:HGNC:5253]	0.37436	0.012241
ENSSSCG00000007942	HMOX2	heme oxygenase 2 [Source:HGNC Symbol;Acc:HGNC:5014]	2.24825	0.029088
ENSSSCG00000005699	HMCN2	hemicentin 2 [Source:HGNC Symbol;Acc:HGNC:21293]	3.33203	0.011189
ENSSSCG00000008261	HK2	hexokinase-2 [Source:RefSeq peptide;Acc:NP_001116459]	0.220156	0.020378
ENSSSCG00000013312	HIPK3	homeodomain interacting protein kinase 3 [Source:HGNC Symbol;Acc:HGNC:4915]	2.20198	0.023218
ENSSSCG00000003101	HIF3A	hypoxia inducible factor 3, alpha subunit [Source:HGNC Symbol;Acc:HGNC:15825]	5.49988	0.0010572
ENSSSCG00000021207	HESX1	HESX homeobox 1 [Source:HGNC Symbol;Acc:HGNC:4877]	4.87905	0.0089238
ENSSSCG00000021044	HECW2	HECT, C2 and WW domain containing E3 ubiquitin protein ligase 2 [Source:HGNC Symbol;Acc:HGNC:29853]	0.265117	0.020185
ENSSSCG00000004144	HECA	hdc homolog, cell cycle regulator [Source:HGNC Symbol;Acc:HGNC:21041]	2.92959	0.0023172
ENSSSCG00000028875	HAVCR2	hepatitis A virus cellular receptor 2 [Source:HGNC Symbol;Acc:HGNC:18437]	3.14836	0.020598
ENSSSCG00000004393	GTF3C6	general transcription factor IIIC subunit 6 [Source:HGNC Symbol;Acc:HGNC:20872]	0.342672	0.030302
ENSSSCG00000012317	GSPT2	G1 to S phase transition 2 [Source:HGNC Symbol;Acc:HGNC:4622]	2.18419	0.043948
ENSSSCG00000012638	GRIA3	glutamate receptor, ionotropic, AMPA 3 [Source:HGNC Symbol;Acc:HGNC:4573]	0.0316336	0.0091578
ENSSSCG00000017495	GRB7	growth factor receptor bound protein 7 [Source:HGNC Symbol;Acc:HGNC:4567]	3.77114	0.00028756
ENSSSCG00000009517	GPR183	G protein-coupled receptor 183 [Source:HGNC Symbol;Acc:HGNC:3128]	11.7688	5.8104e-05
ENSSSCG00000011888	GPR156	G protein-coupled receptor 156 [Source:HGNC Symbol;Acc:HGNC:20844]	2.33221	0.016741
ENSSSCG00000001652	GNMT	glycine N-methyltransferase [Source:RefSeq peptide;Acc:NP_001103889]	3.53424	0.014831
ENSSSCG00000022774	GLTSCR2	glioma tumor suppressor candidate region gene 2 [Source:HGNC Symbol;Acc:HGNC:4333]	2.06394	0.049427
ENSSSCG00000025287	GIN1	gypsy retrotransposon integrase 1 [Source:HGNC Symbol;Acc:HGNC:25959]	2.10891	0.047277
ENSSSCG00000027826	GIMAP4	GTPase, IMAP family member 4 [Source:HGNC Symbol;Acc:HGNC:21872]	0.311456	0.030515
ENSSSCG00000021811	GDPD3	glycerophosphodiester phosphodiesterase domain containing 3 [Source:HGNC Symbol;Acc:HGNC:28638]	0.128354	0.00026657
ENSSSCG00000000874	GAS2L3	growth arrest specific 2 like 3 [Source:HGNC Symbol;Acc:HGNC:27475]	0.439276	0.041907
ENSSSCG00000004729	GANC	glucosidase, alpha; neutral C [Source:HGNC Symbol;Acc:HGNC:4139]	3.24856	0.00056418
ENSSSCG00000022689	GADD45B	growth arrest and DNA damage inducible beta [Source:HGNC Symbol;Acc:HGNC:4096]	3.97981	0.031949
ENSSSCG00000000645	GABARAPL1	-	2.36444	0.017458
ENSSSCG00000027675	FOXP1	forkhead box P1 [Source:HGNC Symbol;Acc:HGNC:3823]	2.78369	0.042694
ENSSSCG00000012399	FOXO4	forkhead box O4 [Source:HGNC Symbol;Acc:HGNC:7139]	3.48075	0.00073555
ENSSSCG00000009370	FOXO1	forkhead box O1 [Source:HGNC Symbol;Acc:HGNC:3819]	2.39263	0.012936
ENSSSCG00000004052	FNDC1	fibronectin type III domain containing 1 [Source:HGNC Symbol;Acc:HGNC:21184]	0.446583	0.049542
ENSSSCG00000006702	FMO5	flavin containing monooxygenase 5 [Source:HGNC Symbol;Acc:HGNC:3773]	2.75013	0.017236
ENSSSCG00000015268	FMO1	flavin containing monooxygenase 1 [Source:HGNC Symbol;Acc:HGNC:3769]	2.67845	0.0205
ENSSSCG00000012135	FIGF	c-fos induced growth factor (vascular endothelial growth factor D) [Source:HGNC Symbol;Acc:HGNC:3708]	2.63609	0.028025
ENSSSCG00000029028	FGF23	fibroblast growth factor 23 [Source:HGNC Symbol;Acc:HGNC:3680]	0.0151137	0.0036575
ENSSSCG00000006678	FCGR1A	-	2.92919	0.030251
ENSSSCG00000017886	FBXO39	F-box protein 39 [Source:HGNC Symbol;Acc:HGNC:28565]	2.35447	0.042177
ENSSSCG00000005981	FBXO32	F-box only protein 32 [Source:RefSeq peptide;Acc:NP_001038053]	18.2953	9.6464e-07
ENSSSCG00000004347	FBXL4	F-box and leucine-rich repeat protein 4 [Source:HGNC Symbol;Acc:HGNC:13601]	2.13746	0.035923
ENSSSCG00000017506	FBXL20	F-box and leucine-rich repeat protein 20 [Source:HGNC Symbol;Acc:HGNC:24679]	3.2766	0.001686
ENSSSCG00000014076	FAM169A	family with sequence similarity 169 member A [Source:HGNC Symbol;Acc:HGNC:29138]	0.317428	0.037124
ENSSSCG00000016792	FAM134B	family with sequence similarity 134 member B [Source:HGNC Symbol;Acc:HGNC:25964]	2.85561	0.0058658
ENSSSCG00000011478	FAM107A	family with sequence similarity 107 member A [Source:HGNC Symbol;Acc:HGNC:30827]	4.72594	0.0014281
ENSSSCG00000010865	EXO1	exonuclease 1 [Source:HGNC Symbol;Acc:HGNC:3511]	0.373946	0.015706
ENSSSCG00000000605	ERP27	endoplasmic reticulum protein 27 [Source:HGNC Symbol;Acc:HGNC:26495]	6.27406	9.514e-05
ENSSSCG00000021834	ERCC6L	excision repair cross-complementation group 6 like [Source:HGNC Symbol;Acc:HGNC:20794]	0.416648	0.023658
ENSSSCG00000017497	ERBB2	-	2.48871	0.015402
ENSSSCG00000017630	EPX	eosinophil peroxidase [Source:HGNC Symbol;Acc:HGNC:3423]	0.201381	0.042597
ENSSSCG00000009132	ENPEP	glutamyl aminopeptidase [Source:RefSeq peptide;Acc:NP_999182]	0.354879	0.0038249
ENSSSCG00000010664	ENO4	enolase family member 4 [Source:HGNC Symbol;Acc:HGNC:31670]	3.64723	0.010105
ENSSSCG00000014072	ENC1	ectodermal-neural cortex 1 (with BTB domain) [Source:HGNC Symbol;Acc:HGNC:3345]	0.280797	0.008731
ENSSSCG00000007903	EMP2	epithelial membrane protein 2 [Source:HGNC Symbol;Acc:HGNC:3334]	2.46878	0.028771
ENSSSCG00000008557	EMILIN1	elastin microfibril interfacer 1 [Source:HGNC Symbol;Acc:HGNC:19880]	0.4505	0.017708
ENSSSCG00000003489	EMC1	ER membrane protein complex subunit 1 [Source:HGNC Symbol;Acc:HGNC:28957]	0.340258	0.027716
ENSSSCG00000029484	EMB	embigin [Source:HGNC Symbol;Acc:HGNC:30465]	3.16982	0.00069476
ENSSSCG00000001045	ELOVL2	ELOVL fatty acid elongase 2 [Source:HGNC Symbol;Acc:HGNC:14416]	0.338705	0.0050165
ENSSSCG00000020835	EIF4EBP3	eukaryotic translation initiation factor 4E binding protein 3 [Source:HGNC Symbol;Acc:HGNC:3290]	4.3298	0.0078374
ENSSSCG00000006530	EFNA1	ephrin-A1 [Source:HGNC Symbol;Acc:HGNC:3221]	2.01391	0.049013
ENSSSCG00000016128	EEF1B2	eukaryotic translation elongation factor 1 beta 2 [Source:HGNC Symbol;Acc:HGNC:3208]	2.09043	0.031072
ENSSSCG00000001050	EDN1	endothelin 1 [Source:HGNC Symbol;Acc:HGNC:3176]	2.30122	0.034098
ENSSSCG00000004147	ECT2L	epithelial cell transforming 2 like [Source:HGNC Symbol;Acc:HGNC:21118]	3.95643	0.046372
ENSSSCG00000008312	DYSF	dysferlin [Source:HGNC Symbol;Acc:HGNC:3097]	0.321703	0.0072728
ENSSSCG00000008128	DUSP2	dual specificity phosphatase 2 [Source:HGNC Symbol;Acc:HGNC:3068]	4.41557	0.019791
ENSSSCG00000009221	DSPP	dentin sialophosphoprotein preproprotein [Source:RefSeq peptide;Acc:NP_998942]	2.6392	0.020128
ENSSSCG00000023972	DRAM1	DNA damage regulated autophagy modulator 1 [Source:HGNC Symbol;Acc:HGNC:25645]	0.417602	0.029244
ENSSSCG00000015894	DPP4	Dipeptidyl peptidase 4 Dipeptidyl peptidase 4 membrane form Dipeptidyl peptidase 4 soluble form [Source:UniProtKB/Swiss-Prot;Acc:P22411]	2.21668	0.020042
ENSSSCG00000010233	DNAJC12	DnaJ heat shock protein family (Hsp40) member C12 [Source:HGNC Symbol;Acc:HGNC:28908]	8.08417	6.9055e-05
ENSSSCG00000013784	DNAJB1	DnaJ heat shock protein family (Hsp40) member B1 [Source:HGNC Symbol;Acc:HGNC:5270]	0.275419	0.031802
ENSSSCG00000011000	DNAJA1	DnaJ heat shock protein family (Hsp40) member A1 [Source:HGNC Symbol;Acc:HGNC:5229]	0.236056	0.023532
ENSSSCG00000009765	DNAH10	dynein, axonemal, heavy chain 10 [Source:HGNC Symbol;Acc:HGNC:2941]	2.49268	0.036782
ENSSSCG00000005131	DMRTA1	DMRT-like family A1 [Source:HGNC Symbol;Acc:HGNC:13826]	0.288251	0.0028626
ENSSSCG00000009220	DMP1	dentin matrix acidic phosphoprotein 1 [Source:HGNC Symbol;Acc:HGNC:2932]	3.13247	0.031663
ENSSSCG00000005490	DFNB31	deafness, autosomal recessive 31 [Source:HGNC Symbol;Acc:HGNC:16361]	13.8585	0.014652
ENSSSCG00000000060	DESI1	desumoylating isopeptidase 1 [Source:HGNC Symbol;Acc:HGNC:24577]	0.44013	0.04172
ENSSSCG00000025283	DENND3	DENN/MADD domain containing 3 [Source:HGNC Symbol;Acc:HGNC:29134]	2.38766	0.043576
ENSSSCG00000006797	DENND2D	DENN/MADD domain containing 2D [Source:HGNC Symbol;Acc:HGNC:26192]	0.290538	0.019759
ENSSSCG00000025240	DDIT4L	DNA damage inducible transcript 4 like [Source:HGNC Symbol;Acc:HGNC:30555]	2.31434	0.035889
ENSSSCG00000008725	CYTL1	cytokine like 1 [Source:HGNC Symbol;Acc:HGNC:24435]	21.1737	0.0032548
ENSSSCG00000000130	CYTH4	cytohesin 4 [Source:HGNC Symbol;Acc:HGNC:9505]	0.432059	0.030772
ENSSSCG00000025273	CYP11A1	cytochrome P450 family 11 subfamily A member 1 [Source:HGNC Symbol;Acc:HGNC:2590]	6.49892	2.7773e-05
ENSSSCG00000014310	CXCL14	chemokine (C-X-C motif) ligand 14 [Source:HGNC Symbol;Acc:HGNC:10640]	0.350406	0.0080155
ENSSSCG00000031041	CU466547.1	-	0.203246	0.035944
ENSSSCG00000003973	CTPS1	CTP synthase 1 [Source:HGNC Symbol;Acc:HGNC:2519]	0.471981	0.034702
ENSSSCG00000007774	CTF1	cardiotrophin 1 [Source:HGNC Symbol;Acc:HGNC:2499]	3.0932	0.0062501
ENSSSCG00000000259	CSAD	cysteine sulfinic acid decarboxylase [Source:HGNC Symbol;Acc:HGNC:18966]	0.432448	0.02791
ENSSSCG00000016986	CREBRF	CREB3 regulatory factor [Source:HGNC Symbol;Acc:HGNC:24050]	4.379	0.001627
ENSSSCG00000015294	CR1	-	0.160851	0.02393
ENSSSCG00000007550	COX19	COX19 cytochrome c oxidase assembly factor [Source:HGNC Symbol;Acc:HGNC:28074]	2.27852	0.0349
ENSSSCG00000030543	COTL1	coactosin-like F-actin binding protein 1 [Source:HGNC Symbol;Acc:HGNC:18304]	0.430266	0.035235
ENSSSCG00000011186	COL6A5	collagen, type VI, alpha 5 [Source:HGNC Symbol;Acc:HGNC:26674]	0.266665	0.034837
ENSSSCG00000001473	COL11A2	collagen, type XI, alpha 2 [Source:HGNC Symbol;Acc:HGNC:2187]	14.016	0.02566
ENSSSCG00000015726	CNTNAP5	contactin associated protein-like 5 [Source:HGNC Symbol;Acc:HGNC:18748]	3.62455	0.043337
ENSSSCG00000008647	CMPK2	cytidine monophosphate (UMP-CMP) kinase 2, mitochondrial [Source:HGNC Symbol;Acc:HGNC:27015]	0.393299	0.034973
ENSSSCG00000022659	CLTC	clathrin heavy chain 1 [Source:RefSeq peptide;Acc:NP_001139599]	0.216014	0.034396
ENSSSCG00000007719	CLIP2	CAP-Gly domain containing linker protein 2 [Source:HGNC Symbol;Acc:HGNC:2586]	0.323335	0.0058785
ENSSSCG00000026360	CLGN	calmegin [Source:HGNC Symbol;Acc:HGNC:2060]	3.50254	0.0091651
ENSSSCG00000023258	CLEC4F	C-type lectin domain family 4 member F [Source:HGNC Symbol;Acc:HGNC:25357]	0.208946	0.0020719
ENSSSCG00000025268	CKM	creatine kinase M-type [Source:RefSeq peptide;Acc:NP_001123421]	3.09942	0.016226
ENSSSCG00000013427	CIRBP	cold inducible RNA binding protein [Source:HGNC Symbol;Acc:HGNC:1982]	2.73416	0.0055301
ENSSSCG00000012265	CHST7	carbohydrate (N-acetylglucosamine 6-O) sulfotransferase 7 [Source:HGNC Symbol;Acc:HGNC:13817]	2.21975	0.028641
ENSSSCG00000029482	CHST15	carbohydrate (N-acetylgalactosamine 4-sulfate 6-O) sulfotransferase 15 [Source:HGNC Symbol;Acc:HGNC:18137]	0.413999	0.041177
ENSSSCG00000011625	CHST13	carbohydrate (chondroitin 4) sulfotransferase 13 [Source:HGNC Symbol;Acc:HGNC:21755]	0.3772	0.012547
ENSSSCG00000011456	CHDH	choline dehydrogenase [Source:HGNC Symbol;Acc:HGNC:24288]	2.28564	0.030542
ENSSSCG00000008416	CHAC2	ChaC, cation transport regulator homolog 2 (E. coli) [Source:HGNC Symbol;Acc:HGNC:32363]	0.421148	0.043227
ENSSSCG00000004754	CHAC1	ChaC glutathione-specific gamma-glutamylcyclotransferase 1 [Source:HGNC Symbol;Acc:HGNC:28680]	9.46236	0.00035716
ENSSSCG00000030945	CH242-37G9.1	-	2.67567	0.036063
ENSSSCG00000016958	CH242-378F17.1	-	0.138889	5.0784e-05
ENSSSCG00000030866	CH242-226A14.5	-	3.09384	0.043193
ENSSSCG00000017666	CH242-205G24.7	clathrin heavy chain 1 [Source:RefSeq peptide;Acc:NP_001139599]	0.462268	0.049159
ENSSSCG00000030726	CH242-150C11.4	-	2.19208	0.038097
ENSSSCG00000030939	CH242-124P4.2	-	2.93997	0.018571
ENSSSCG00000016101	CFLAR	CASP8 and FADD like apoptosis regulator [Source:HGNC Symbol;Acc:HGNC:1876]	2.13717	0.042135
ENSSSCG00000010609	CFAP43	cilia and flagella associated protein 43 [Source:HGNC Symbol;Acc:HGNC:26684]	2.31514	0.03437
ENSSSCG00000012845	CEND1	cell cycle exit and neuronal differentiation 1 [Source:HGNC Symbol;Acc:HGNC:24153]	0.287892	0.027929
ENSSSCG00000001783	CEMIP	cell migration inducing protein, hyaluronan binding [Source:HGNC Symbol;Acc:HGNC:29213]	0.0643953	0.00027654
ENSSSCG00000000001	CELSR1	cadherin, EGF LAG seven-pass G-type receptor 1 [Source:HGNC Symbol;Acc:HGNC:1850]	2.96884	0.009331
ENSSSCG00000003748	CELF4	CUGBP, Elav-like family member 4 [Source:HGNC Symbol;Acc:HGNC:14015]	2.30825	0.042171
ENSSSCG00000002866	CEBPA	CCAAT/enhancer binding protein (C/EBP), alpha [Source:HGNC Symbol;Acc:HGNC:1833]	0.412624	0.038296
ENSSSCG00000014302	CDKL3	cyclin-dependent kinase-like 3 [Source:HGNC Symbol;Acc:HGNC:15483]	3.21251	0.0079585
ENSSSCG00000006106	CDH17	cadherin 17, LI cadherin (liver-intestine) [Source:HGNC Symbol;Acc:HGNC:1756]	0.192016	0.014308
ENSSSCG00000022721	CDH16	cadherin 16 [Source:HGNC Symbol;Acc:HGNC:1755]	2.60034	0.042206
ENSSSCG00000006638	CDC42SE1	CDC42 small effector 1 [Source:HGNC Symbol;Acc:HGNC:17719]	0.426791	0.047308
ENSSSCG00000012996	CDC42EP2	CDC42 effector protein (Rho GTPase binding) 2 [Source:HGNC Symbol;Acc:HGNC:16263]	0.331803	0.0089292
ENSSSCG00000006864	CDC14A	cell division cycle 14A [Source:HGNC Symbol;Acc:HGNC:1718]	2.57594	0.033273
ENSSSCG00000022623	CDADC1	cytidine and dCMP deaminase domain containing 1 [Source:HGNC Symbol;Acc:HGNC:20299]	0.376077	0.022203
ENSSSCG00000017234	CD300LF	-	0.301139	0.019239
ENSSSCG00000017236	CD300C	-	0.27327	0.0095458
ENSSSCG00000025846	CCR8	chemokine (C-C motif) receptor 8 [Source:HGNC Symbol;Acc:HGNC:1609]	54.9787	0.0012376
ENSSSCG00000017466	CCR7	chemokine (C-C motif) receptor 7 [Source:HGNC Symbol;Acc:HGNC:1608]	3.60925	0.0076485
ENSSSCG00000024344	CCR5	chemokine (C-C motif) receptor 5 (gene/pseudogene) [Source:HGNC Symbol;Acc:HGNC:1606]	0.29574	0.0094398
ENSSSCG00000024311	CCR2	-	0.0682986	0.025211
ENSSSCG00000008988	CCNG2	cyclin G2 [Source:HGNC Symbol;Acc:HGNC:1593]	3.04386	0.0027339
ENSSSCG00000017721	CCL8	chemokine (C-C motif) ligand 8 [Source:HGNC Symbol;Acc:HGNC:10635]	0.135785	0.010588
ENSSSCG00000017698	CCL4	C-C motif chemokine 4 [Source:UniProtKB/Swiss-Prot;Acc:Q711P4]	0.26398	0.025369
ENSSSCG00000017700	CCL3L1	-	0.449128	0.031676
ENSSSCG00000017723	CCL2	C-C motif chemokine 2 [Source:UniProtKB/Swiss-Prot;Acc:P42831]	0.082258	8.6172e-05
ENSSSCG00000029553	CCDC57	coiled-coil domain containing 57 [Source:HGNC Symbol;Acc:HGNC:27564]	2.71622	0.027888
ENSSSCG00000000894	CCDC38	coiled-coil domain containing 38 [Source:HGNC Symbol;Acc:HGNC:26843]	2.47718	0.011379
ENSSSCG00000001908	CCDC33	coiled-coil domain containing 33 [Source:HGNC Symbol;Acc:HGNC:26552]	6.51787	6.2115e-06
ENSSSCG00000029067	CCDC24	coiled-coil domain containing 24 [Source:HGNC Symbol;Acc:HGNC:28688]	3.48921	0.024615
ENSSSCG00000029866	CCDC112	coiled-coil domain containing 112 [Source:HGNC Symbol;Acc:HGNC:28599]	3.72774	0.0043056
ENSSSCG00000000090	CBX7	chromobox 7 [Source:HGNC Symbol;Acc:HGNC:1557]	2.62989	0.031503
ENSSSCG00000028481	CALCOCO1	calcium binding and coiled-coil domain 1 [Source:HGNC Symbol;Acc:HGNC:29306]	3.83041	0.00027697
ENSSSCG00000006092	C8orf37	chromosome 8 open reading frame 37 [Source:HGNC Symbol;Acc:HGNC:27232]	2.7102	0.0075969
ENSSSCG00000028784	C7H6orf12	-	3.12098	0.030688
ENSSSCG00000015663	C4BPA	-	0.335411	0.029995
ENSSSCG00000011687	C3orf58	chromosome 3 open reading frame 58 [Source:HGNC Symbol;Acc:HGNC:28490]	4.30108	0.019631
ENSSSCG00000016400	C2orf54	chromosome 2 open reading frame 54 [Source:HGNC Symbol;Acc:HGNC:26216]	3.07141	0.0089535
ENSSSCG00000021429	C21orf91	chromosome 21 open reading frame 91 [Source:HGNC Symbol;Acc:HGNC:16459]	2.04387	0.040954
ENSSSCG00000030325	C1QTNF6	C1q and tumor necrosis factor related protein 6 [Source:HGNC Symbol;Acc:HGNC:14343]	0.397603	0.039358
ENSSSCG00000003951	C1orf210	chromosome 1 open reading frame 210 [Source:HGNC Symbol;Acc:HGNC:28755]	2.28105	0.024887
ENSSSCG00000012014	BTG3	Protein BTG3 [Source:UniProtKB/Swiss-Prot;Acc:A4UTQ2]	3.25645	0.0021877
ENSSSCG00000003123	BSPH1	binder of sperm protein homolog 1 [Source:HGNC Symbol;Acc:HGNC:33906]	16.0011	0.001218
ENSSSCG00000009757	BRI3BP	BRI3 binding protein [Source:HGNC Symbol;Acc:HGNC:14251]	0.319857	0.0042344
ENSSSCG00000007501	BMP7	bone morphogenetic protein 7 [Source:HGNC Symbol;Acc:HGNC:1074]	3.39874	0.0069047
ENSSSCG00000007600	BHLHA15	basic helix-loop-helix family member a15 [Source:HGNC Symbol;Acc:HGNC:22265]	0.211378	0.0035842
ENSSSCG00000017927	BCL6B	B-cell CLL/lymphoma 6, member B [Source:HGNC Symbol;Acc:HGNC:1002]	0.199188	0.003331
ENSSSCG00000001778	BCL2A1	BCL2-related protein A1 [Source:HGNC Symbol;Acc:HGNC:991]	0.391559	0.041734
ENSSSCG00000025691	BCL10	-	2.87448	0.0046404
ENSSSCG00000021556	BBOX1	butyrobetaine (gamma), 2-oxoglutarate dioxygenase (gamma-butyrobetaine hydroxylase) 1 [Source:HGNC Symbol;Acc:HGNC:964]	0.389501	0.013737
ENSSSCG00000001494	BAG2	BCL2 associated athanogene 2 [Source:HGNC Symbol;Acc:HGNC:938]	0.284875	0.015434
ENSSSCG00000023890	ATG2A	autophagy-related protein 2 homolog A [Source:RefSeq peptide;Acc:NP_001177207]	2.34632	0.019802
ENSSSCG00000017861	ASPA	aspartoacylase [Source:HGNC Symbol;Acc:HGNC:756]	2.9138	0.030528
ENSSSCG00000014156	ARRDC3	arrestin domain containing 3 [Source:HGNC Symbol;Acc:HGNC:29263]	0.372678	0.016856
ENSSSCG00000001550	ARMC12	armadillo repeat containing 12 [Source:HGNC Symbol;Acc:HGNC:21099]	8.11955	3.719e-06
ENSSSCG00000002819	ARL2BP	ADP ribosylation factor like GTPase 2 binding protein [Source:HGNC Symbol;Acc:HGNC:17146]	0.269751	0.046303
ENSSSCG00000002294	ARG2	arginase 2 [Source:HGNC Symbol;Acc:HGNC:664]	3.96329	0.00042786
ENSSSCG00000005012	ARF6	ADP ribosylation factor 6 [Source:HGNC Symbol;Acc:HGNC:659]	0.464741	0.047533
ENSSSCG00000011831	APOD	-	7.06995	0.0073843
ENSSSCG00000014628	APBB1	amyloid beta (A4) precursor protein-binding, family B, member 1 (Fe65) [Source:HGNC Symbol;Acc:HGNC:581]	2.128	0.048653
ENSSSCG00000016657	AOAH	acyloxyacyl hydrolase [Source:HGNC Symbol;Acc:HGNC:548]	0.170743	0.043874
ENSSSCG00000007850	ANKS4B	ankyrin repeat and sterile alpha motif domain containing 4B [Source:HGNC Symbol;Acc:HGNC:26795]	0.470968	0.044848
ENSSSCG00000014124	ANKRD34B	ankyrin repeat domain 34B [Source:HGNC Symbol;Acc:HGNC:33736]	0.152217	0.043528
ENSSSCG00000014070	ANKRA2	ankyrin repeat, family A (RFXANK-like), 2 [Source:HGNC Symbol;Acc:HGNC:13208]	2.49199	0.01678
ENSSSCG00000009125	ANK2	ankyrin 2, neuronal [Source:HGNC Symbol;Acc:HGNC:493]	0.295637	0.012201
ENSSSCG00000000810	AMIGO2	adhesion molecule with Ig-like domain 2 [Source:HGNC Symbol;Acc:HGNC:24073]	3.95561	0.0038501
ENSSSCG00000009127	ALPK1	alpha kinase 1 [Source:HGNC Symbol;Acc:HGNC:20917]	2.32527	0.023697
ENSSSCG00000021579	ALMS1	ALMS1, centrosome and basal body associated protein [Source:HGNC Symbol;Acc:HGNC:428]	4.91367	0.01146
ENSSSCG00000012627	AKAP17A	-	3.35706	0.036866
ENSSSCG00000004091	AKAP12	A-kinase anchoring protein 12 [Source:HGNC Symbol;Acc:HGNC:370]	0.196609	0.017486
ENSSSCG00000008383	AHSA2	AHA1, activator of heat shock 90kDa protein ATPase homolog 2 (yeast) [Source:HGNC Symbol;Acc:HGNC:20437]	0.310831	0.011392
ENSSSCG00000016529	AGBL3	ATP/GTP binding protein-like 3 [Source:HGNC Symbol;Acc:HGNC:27981]	2.6513	0.02201
ENSSSCG00000016726	ADCY1	adenylate cyclase 1 (brain) [Source:HGNC Symbol;Acc:HGNC:232]	5.1526	0.032287
ENSSSCG00000006651	ADAMTSL4	ADAMTS like 4 [Source:HGNC Symbol;Acc:HGNC:19706]	2.27837	0.038351
ENSSSCG00000011496	ADAMTS9	ADAM metallopeptidase with thrombospondin type 1 motif 9 [Source:HGNC Symbol;Acc:HGNC:13202]	0.419604	0.030569
ENSSSCG00000011257	ACVR2B	activin A receptor type IIB [Source:HGNC Symbol;Acc:HGNC:174]	2.80578	0.04019
ENSSSCG00000015873	ACVR1C	activin A receptor type IC [Source:HGNC Symbol;Acc:HGNC:18123]	0.148568	0.034484
ENSSSCG00000015874	ACVR1	activin A receptor type I [Source:HGNC Symbol;Acc:HGNC:171]	2.388	0.020567
ENSSSCG00000007133	ACSS1	acyl-CoA synthetase short-chain family member 1 [Source:HGNC Symbol;Acc:HGNC:16091]	0.362587	0.02596
ENSSSCG00000016223	ACSL3	acyl-CoA synthetase long-chain family member 3 [Source:HGNC Symbol;Acc:HGNC:3570]	0.377644	0.049081
ENSSSCG00000015784	ACSL1	acyl-CoA synthetase long-chain family member 1 [Source:HGNC Symbol;Acc:HGNC:3569]	0.296581	0.001018
ENSSSCG00000003377	ACOT7	acyl-CoA thioesterase 7 [Source:HGNC Symbol;Acc:HGNC:24157]	0.237023	0.00086159
ENSSSCG00000011289	ACKR2	atypical chemokine receptor 2 [Source:HGNC Symbol;Acc:HGNC:1565]	5.18988	0.0072928
ENSSSCG00000009937	ACACB	acetyl-CoA carboxylase beta [Source:HGNC Symbol;Acc:HGNC:85]	4.24099	0.0031427
ENSSSCG00000011470	ABHD6	abhydrolase domain containing 6 [Source:HGNC Symbol;Acc:HGNC:21398]	0.43888	0.049005
ENSSSCG00000013378	ABCC8	ATP binding cassette subfamily C member 8 [Source:HGNC Symbol;Acc:HGNC:59]	364.001	0.0075467
ENSSSCG00000010543	ABCC2	ATP binding cassette subfamily C member 2 [Source:HGNC Symbol;Acc:HGNC:53]	0.392183	0.04595
ENSSSCG00000006890	ABCA4	ATP binding cassette subfamily A member 4 [Source:HGNC Symbol;Acc:HGNC:34]	2.83569	0.0042508
ENSSSCG00000026962	A4GALT	alpha 1,4-galactosyltransferase [Source:HGNC Symbol;Acc:HGNC:18149]	2.43885	0.018699
ENSSSCG00000025011	-//-		0.0584441	0.005584
ENSSSCG00000027023	-//-		0.0668004	0.0018716
ENSSSCG00000027311	-//-		0.0787869	0.011627
ENSSSCG00000024558	-//-		0.0881742	0.038208
ENSSSCG00000016184	-//-		0.093021	0.031138
ENSSSCG00000008951	-//-		0.0940779	0.0032055
ENSSSCG00000029144	-//-		0.120541	0.0016206
ENSSSCG00000021261	-//-		0.131862	0.0089828
ENSSSCG00000000023	-//-		0.140146	0.043829
ENSSSCG00000000443	-//-		0.146981	0.0057283
ENSSSCG00000023426	-//-		0.164961	0.0039959
ENSSSCG00000022042	-//-		0.164973	0.040212
ENSSSCG00000028851	-//-		0.168872	0.011731
ENSSSCG00000026814	-//-		0.170094	2.3073e-05
ENSSSCG00000021300	-//-		0.182783	0.037932
ENSSSCG00000012006	-//-		0.183582	0.0021344
ENSSSCG00000015302	-//-		0.195115	0.043054
ENSSSCG00000009469	-//-		0.207517	0.021977
ENSSSCG00000016068	-//-		0.21132	0.0045013
ENSSSCG00000021558	-//-		0.220111	0.015769
ENSSSCG00000008563	-//-		0.224315	0.045451
ENSSSCG00000017315	-//-		0.232612	0.017995
ENSSSCG00000025105	-//-		0.234425	0.045375
ENSSSCG00000005380	-//-		0.239218	0.044596
ENSSSCG00000005020	-//-		0.240349	0.025555
ENSSSCG00000030191	-//-		0.243535	0.026628
ENSSSCG00000017570	-//-		0.246148	0.01047
ENSSSCG00000022925	-//-		0.251704	0.011909
ENSSSCG00000023531	-//-		0.254599	0.016836
ENSSSCG00000015332	-//-		0.258888	0.001901
ENSSSCG00000024402	-//-		0.263413	0.00014606
ENSSSCG00000026131	-//-		0.271552	0.0084816
ENSSSCG00000017250	-//-		0.272703	0.031941
ENSSSCG00000001598	-//-		0.272835	0.043223
ENSSSCG00000028081	-//-		0.276165	0.030794
ENSSSCG00000022316	-//-		0.276567	0.015642
ENSSSCG00000028127	-//-		0.281401	0.033167
ENSSSCG00000007240	-//-		0.284796	0.012058
ENSSSCG00000008754	-//-		0.292235	0.0076128
ENSSSCG00000025211	-//-		0.301807	0.048262
ENSSSCG00000025965	-//-		0.304729	0.030454
ENSSSCG00000016992	-//-		0.305639	0.033294
ENSSSCG00000030212	-//-		0.311974	0.014834
ENSSSCG00000021767	-//-		0.314689	0.011842
ENSSSCG00000024297	-//-		0.315607	0.040055
ENSSSCG00000010589	-//-		0.326714	0.031658
ENSSSCG00000016272	-//-		0.332471	0.034253
ENSSSCG00000021092	-//-		0.337135	0.022222
ENSSSCG00000008702	-//-		0.338963	0.0044239
ENSSSCG00000004547	-//-		0.340093	0.030103
ENSSSCG00000025805	-//-		0.343623	0.040708
ENSSSCG00000005442	-//-		0.349121	0.0097409
ENSSSCG00000010006	-//-		0.363997	0.017147
ENSSSCG00000021620	-//-		0.379192	0.016706
ENSSSCG00000023298	-//-		0.383261	0.01337
ENSSSCG00000005610	-//-		0.387267	0.0070671
ENSSSCG00000025704	-//-		0.388019	0.012469
ENSSSCG00000030600	-//-		0.39251	0.046521
ENSSSCG00000025114	-//-		0.396502	0.014179
ENSSSCG00000024765	-//-		0.41057	0.04062
ENSSSCG00000012517	-//-		0.418239	0.04041
ENSSSCG00000028605	-//-		0.419313	0.037259
ENSSSCG00000027611	-//-		0.419604	0.042728
ENSSSCG00000006735	-//-		0.42004	0.033711
ENSSSCG00000016794	-//-		0.454137	0.019582
ENSSSCG00000014351	-//-		0.456726	0.035001
ENSSSCG00000010532	-//-		0.465257	0.039551
ENSSSCG00000003343	-//-		0.468688	0.040234
ENSSSCG00000014167	-//-		0.479865	0.042912
ENSSSCG00000014108	-//-		0.483739	0.044412
ENSSSCG00000000401	-//-		2.12977	0.047929
ENSSSCG00000022156	-//-		2.164	0.026971
ENSSSCG00000023294	-//-		2.18011	0.034301
ENSSSCG00000020774	-//-		2.18283	0.037233
ENSSSCG00000021514	-//-		2.21883	0.022058
ENSSSCG00000001720	-//-		2.22314	0.045446
ENSSSCG00000000644	-//-		2.23473	0.021311
ENSSSCG00000003076	-//-		2.23659	0.038956
ENSSSCG00000005449	-//-		2.26404	0.028349
ENSSSCG00000026167	-//-		2.26718	0.030758
ENSSSCG00000021356	-//-		2.29135	0.040065
ENSSSCG00000027281	-//-		2.3161	0.049547
ENSSSCG00000011765	-//-		2.35153	0.047037
ENSSSCG00000000207	-//-		2.41982	0.021455
ENSSSCG00000009591	-//-		2.42385	0.01408
ENSSSCG00000003112	-//-		2.42738	0.045587
ENSSSCG00000003455	-//-		2.47993	0.025813
ENSSSCG00000005292	-//-		2.50238	0.016708
ENSSSCG00000022163	-//-		2.53819	0.031888
ENSSSCG00000026136	-//-		2.54418	0.024927
ENSSSCG00000025798	-//-		2.5539	0.015256
ENSSSCG00000024669	-//-		2.56223	0.010662
ENSSSCG00000024250	-//-		2.6072	0.024433
ENSSSCG00000026159	-//-		2.70232	0.04398
ENSSSCG00000022059	-//-		2.73076	0.036896
ENSSSCG00000004123	-//-		2.83058	0.0054557
ENSSSCG00000024711	-//-		2.86731	0.030134
ENSSSCG00000022976	-//-		2.89367	0.026113
ENSSSCG00000015803	-//-		2.9514	0.049202
ENSSSCG00000005618	-//-		2.95775	0.04716
ENSSSCG00000020725	-//-		3.00278	0.0022592
ENSSSCG00000030268	-//-		3.05421	0.0032778
ENSSSCG00000008624	-//-		3.08999	0.0015736
ENSSSCG00000020439	-//-		3.14661	0.04483
ENSSSCG00000023894	-//-		3.15579	0.0082564
ENSSSCG00000000170	-//-		3.20184	0.043472
ENSSSCG00000024107	-//-		3.20739	0.048035
ENSSSCG00000020185	-//-		3.23979	0.042818
ENSSSCG00000005489	-//-		3.32741	0.030045
ENSSSCG00000030358	-//-		3.52592	0.015075
ENSSSCG00000005488	-//-		3.52861	0.0034694
ENSSSCG00000029579	-//-		3.6394	0.046114
ENSSSCG00000000665	-//-		3.68765	0.046478
ENSSSCG00000024427	-//-		3.77401	0.049863
ENSSSCG00000016398	-//-		3.77951	0.026061
ENSSSCG00000019556	-//-		3.85518	0.028759
ENSSSCG00000000811	-//-		3.96659	0.01001
ENSSSCG00000025103	-//-		3.97954	0.007582
ENSSSCG00000027306	-//-		3.97981	0.0031692
ENSSSCG00000025188	-//-		4.0934	0.0012586
ENSSSCG00000027301	-//-		4.1042	0.012172
ENSSSCG00000024881	-//-		4.27671	9.2652e-05
ENSSSCG00000015766	-//-		4.36899	0.00034502
ENSSSCG00000003007	-//-		4.38234	0.020542
ENSSSCG00000021063	-//-		4.51868	0.039886
ENSSSCG00000020095	-//-		4.53939	0.020509
ENSSSCG00000010488	-//-		4.61106	0.046909
ENSSSCG00000027249	-//-		4.63574	0.027749
ENSSSCG00000020590	-//-		4.69589	0.012491
ENSSSCG00000029722	-//-		4.82156	0.00015603
ENSSSCG00000026549	-//-		4.89124	0.016399
ENSSSCG00000027784	-//-		5.12553	3.6197e-05
ENSSSCG00000016667	-//-		5.33837	0.0015467
ENSSSCG00000021314	-//-		5.35394	0.048332
ENSSSCG00000025510	-//-		5.42867	0.00021581
ENSSSCG00000026121	-//-		5.43658	0.020366
ENSSSCG00000020872	-//-		5.54659	1.6326e-05
ENSSSCG00000020363	-//-		5.86528	0.035206
ENSSSCG00000015765	-//-		6.1539	0.039064
ENSSSCG00000021406	-//-		6.35371	0.0075707
ENSSSCG00000024892	-//-		6.9379	0.021954
ENSSSCG00000020211	-//-		6.96247	0.0022725
ENSSSCG00000030234	-//-		7.13493	0.0011248
ENSSSCG00000023347	-//-		7.20251	0.035819
ENSSSCG00000020824	-//-		7.78178	0.013341
ENSSSCG00000029605	-//-		8.34204	0.01098
ENSSSCG00000001863	-//-		8.6572	0.038972
ENSSSCG00000015055	-//-		9.21127	6.4331e-05
ENSSSCG00000004302	-//-		9.45187	0.0031815
ENSSSCG00000022083	-//-		9.72029	0.0017897
ENSSSCG00000024537	-//-		10.1134	0.049332
ENSSSCG00000027411	-//-		10.6605	0.041164
ENSSSCG00000029040	-//-		11.3459	0.0042561
ENSSSCG00000025801	-//-		11.4248	0.010702
ENSSSCG00000005473	-//-		13.5789	0.0092631
ENSSSCG00000010829	43525	mitochondrial amidoxime reducing component 1 [Source:HGNC Symbol;Acc:HGNC:26189]	2.93997	0.011468

## Sheet: Table S8
Table S8. DEGs between the male IUGR and male NBW piglets on day 7 (Fold change > 2 or < 0.5, P < 0.05)
Ensembl ID	Gene Name	Description	Fold change	P-value
ENSSSCG00000001209	ZSCAN12	zinc finger and SCAN domain containing 12 [Source:HGNC Symbol;Acc:HGNC:13172]	2.28961	0.013417
ENSSSCG00000009971	ZNRF3	zinc and ring finger 3 [Source:HGNC Symbol;Acc:HGNC:18126]	0.473882	0.038385
ENSSSCG00000029347	ZNF791	zinc finger protein 791 [Source:HGNC Symbol;Acc:HGNC:26895]	0.357471	0.0041996
ENSSSCG00000024734	ZNF774	zinc finger protein 774 [Source:HGNC Symbol;Acc:HGNC:33108]	6.78242	0.0026259
ENSSSCG00000004799	ZNF770	zinc finger protein 770 [Source:HGNC Symbol;Acc:HGNC:26061]	2.27001	0.023258
ENSSSCG00000000256	ZNF740	zinc finger protein 740 [Source:HGNC Symbol;Acc:HGNC:27465]	2.49701	0.037192
ENSSSCG00000015828	ZNF703	zinc finger protein 703 [Source:HGNC Symbol;Acc:HGNC:25883]	0.420477	0.0085387
ENSSSCG00000010076	ZNF70	zinc finger protein 70 [Source:HGNC Symbol;Acc:HGNC:13140]	0.0814411	0.0027266
ENSSSCG00000010322	ZNF503	zinc finger protein 503 [Source:HGNC Symbol;Acc:HGNC:23589]	0.344697	0.020292
ENSSSCG00000003998	ZNF274	zinc finger protein 274 [Source:HGNC Symbol;Acc:HGNC:13068]	3.08827	0.036881
ENSSSCG00000001201	ZKSCAN8	zinc finger with KRAB and SCAN domains 8 [Source:HGNC Symbol;Acc:HGNC:12983]	2.00042	0.03218
ENSSSCG00000007643	ZKSCAN1	zinc finger with KRAB and SCAN domains 1 [Source:HGNC Symbol;Acc:HGNC:13101]	3.12856	0.038643
ENSSSCG00000028304	ZFP36L1	ZFP36 ring finger protein-like 1 [Source:HGNC Symbol;Acc:HGNC:1107]	0.29654	0.0088687
ENSSSCG00000006169	ZFHX4	zinc finger homeobox 4 [Source:HGNC Symbol;Acc:HGNC:30939]	0.343195	0.029573
ENSSSCG00000011914	ZDHHC23	zinc finger, DHHC-type containing 23 [Source:HGNC Symbol;Acc:HGNC:28654]	0.313927	0.0018725
ENSSSCG00000006162	ZC2HC1A	zinc finger, C2HC-type containing 1A [Source:HGNC Symbol;Acc:HGNC:24277]	0.285468	0.00028649
ENSSSCG00000011953	ZBTB11	zinc finger and BTB domain containing 11 [Source:HGNC Symbol;Acc:HGNC:16740]	0.273081	0.0023362
ENSSSCG00000000633	YBX3	Y-box binding protein 3 [Source:HGNC Symbol;Acc:HGNC:2428]	2.26059	0.0083099
ENSSSCG00000023642	XK	X-linked Kx blood group [Source:HGNC Symbol;Acc:HGNC:12811]	5.43696	0.0022858
ENSSSCG00000011265	XIRP1	xin actin binding repeat containing 1 [Source:HGNC Symbol;Acc:HGNC:14301]	86.1035	0.011874
ENSSSCG00000005112	WDR89	WD repeat domain 89 [Source:HGNC Symbol;Acc:HGNC:20489]	2.44443	0.005691
ENSSSCG00000029716	WDR5B	WD repeat domain 5B [Source:HGNC Symbol;Acc:HGNC:17826]	2.674	0.0062899
ENSSSCG00000028889	VPS37B	vacuolar protein sorting 37 homolog B (S. cerevisiae) [Source:HGNC Symbol;Acc:HGNC:25754]	2.41145	0.037554
ENSSSCG00000010075	VPREB3	pre-B lymphocyte 3 [Source:HGNC Symbol;Acc:HGNC:12710]	0.0582499	0.00012474
ENSSSCG00000028466	UTP3	UTP3, small subunit (SSU) processome component, homolog (S. cerevisiae) [Source:HGNC Symbol;Acc:HGNC:24477]	2.19269	0.0095925
ENSSSCG00000017200	UNC13D	unc-13 homolog D (C. elegans) [Source:HGNC Symbol;Acc:HGNC:23147]	0.441811	0.0048079
ENSSSCG00000020716	UNC119B	unc-119 lipid binding chaperone B [Source:HGNC Symbol;Acc:HGNC:16488]	2.16911	0.026187
ENSSSCG00000017105	UBE2QL1	ubiquitin conjugating enzyme E2Q family-like 1 [Source:HGNC Symbol;Acc:HGNC:37269]	4.70143	0.0030736
ENSSSCG00000004813	TTC23	tetratricopeptide repeat domain 23 [Source:HGNC Symbol;Acc:HGNC:25730]	2.60503	0.0039464
ENSSSCG00000001605	TSPO2	translocator protein 2 [Source:HGNC Symbol;Acc:HGNC:21256]	5.79296	0.012485
ENSSSCG00000016470	TRPV5	transient receptor potential cation channel, subfamily V, member 5 [Source:HGNC Symbol;Acc:HGNC:3145]	21.0697	0.016802
ENSSSCG00000013958	TRIM58	tripartite motif containing 58 [Source:HGNC Symbol;Acc:HGNC:24150]	4.74958	0.026439
ENSSSCG00000001234	TRIM10	tripartite motif containing 10 [Source:HGNC Symbol;Acc:HGNC:10072]	4.2187	0.046413
ENSSSCG00000011596	TRH	thyrotropin-releasing hormone [Source:HGNC Symbol;Acc:HGNC:12298]	5.61895	0.00076625
ENSSSCG00000005845	TOR4A	torsin family 4, member A [Source:HGNC Symbol;Acc:HGNC:25981]	0.412882	0.02199
ENSSSCG00000017558	TOB1	transducer of ERBB2, 1 [Source:HGNC Symbol;Acc:HGNC:11979]	0.482165	0.021104
ENSSSCG00000024505	TNNI3	troponin I type 3 (cardiac) [Source:HGNC Symbol;Acc:HGNC:11947]	2.77329	0.03519
ENSSSCG00000024061	TNNI1	troponin I type 1 (skeletal, slow) [Source:HGNC Symbol;Acc:HGNC:11945]	6.87233	0.038857
ENSSSCG00000022370	TNFSF9	tumor necrosis factor superfamily member 9 [Source:HGNC Symbol;Acc:HGNC:11939]	0.211276	0.029058
ENSSSCG00000020784	TNFSF15	tumor necrosis factor superfamily member 15 [Source:HGNC Symbol;Acc:HGNC:11931]	0.243248	0.040858
ENSSSCG00000027130	TNFRSF12A	tumor necrosis factor receptor superfamily member 12A [Source:HGNC Symbol;Acc:HGNC:18152]	7.62322	0.038137
ENSSSCG00000020707	TNFRSF11B	-	2.59962	0.016377
ENSSSCG00000024626	TNFAIP1	TNF alpha induced protein 1 [Source:HGNC Symbol;Acc:HGNC:11894]	2.74043	0.00066273
ENSSSCG00000023010	TMOD1	tropomodulin 1 [Source:HGNC Symbol;Acc:HGNC:11871]	2.28802	0.026562
ENSSSCG00000003302	TMEM86B	transmembrane protein 86B [Source:HGNC Symbol;Acc:HGNC:28448]	0.429729	0.022581
ENSSSCG00000011826	TMEM44	transmembrane protein 44 [Source:HGNC Symbol;Acc:HGNC:25120]	0.320812	0.012845
ENSSSCG00000030437	TMEM253	transmembrane protein 253 [Source:HGNC Symbol;Acc:HGNC:32545]	6.70529	0.0040868
ENSSSCG00000008021	TMEM204	transmembrane protein 204 [Source:HGNC Symbol;Acc:HGNC:14158]	0.447978	0.014798
ENSSSCG00000014066	TMEM171	transmembrane protein 171 [Source:HGNC Symbol;Acc:HGNC:27031]	2.56863	0.024855
ENSSSCG00000016465	TMEM139	transmembrane protein 139 [Source:HGNC Symbol;Acc:HGNC:22058]	0.314798	0.0018151
ENSSSCG00000017607	TMEM100	transmembrane protein 100 [Source:HGNC Symbol;Acc:HGNC:25607]	4.43889	1.4768e-05
ENSSSCG00000011593	TMCC1	transmembrane and coiled-coil domain family 1 [Source:RefSeq peptide;Acc:NP_001245372]	0.477277	0.029808
ENSSSCG00000003266	TMC4	transmembrane channel like 4 [Source:HGNC Symbol;Acc:HGNC:22998]	0.298686	0.048656
ENSSSCG00000013491	TJP3	tight junction protein 3 [Source:HGNC Symbol;Acc:HGNC:11829]	0.467326	0.031085
ENSSSCG00000012277	TIMP1	TIMP metallopeptidase inhibitor 1 [Source:HGNC Symbol;Acc:HGNC:11820]	2.39313	0.020173
ENSSSCG00000004065	TIAM2	T-cell lymphoma invasion and metastasis 2 [Source:HGNC Symbol;Acc:HGNC:11806]	2.98742	0.012135
ENSSSCG00000013468	THOP1	thimet oligopeptidase [Source:RefSeq peptide;Acc:NP_999388]	0.48599	0.012084
ENSSSCG00000004012	THBS2	thrombospondin 2 [Source:HGNC Symbol;Acc:HGNC:11786]	2.31771	0.0047455
ENSSSCG00000026043	TGM3	transglutaminase 3 [Source:HGNC Symbol;Acc:HGNC:11779]	3.88631	0.0018508
ENSSSCG00000015841	TEX15	testis expressed 15 [Source:HGNC Symbol;Acc:HGNC:11738]	4.05809	0.047727
ENSSSCG00000026460	TAL1	T-cell acute lymphocytic leukemia 1 [Source:HGNC Symbol;Acc:HGNC:11556]	4.81121	0.010026
ENSSSCG00000006023	SYBU	syntabulin [Source:HGNC Symbol;Acc:HGNC:26011]	0.36367	0.0036225
ENSSSCG00000007745	SUMF2	sulfatase modifying factor 2 [Source:HGNC Symbol;Acc:HGNC:20415]	0.0177849	0.01074
ENSSSCG00000000634	STYK1	serine/threonine/tyrosine kinase 1 [Source:HGNC Symbol;Acc:HGNC:18889]	5.96036	0.00027714
ENSSSCG00000004702	STRC	stereocilin [Source:HGNC Symbol;Acc:HGNC:16035]	2.85146	0.0041816
ENSSSCG00000015780	STOX2	storkhead box 2 [Source:HGNC Symbol;Acc:HGNC:25450]	0.410969	0.0086964
ENSSSCG00000009511	STK24	serine/threonine kinase 24 [Source:HGNC Symbol;Acc:HGNC:11403]	2.1057	0.027076
ENSSSCG00000017403	STAT3	signal transducer and activator of transcription 3 (acute-phase response factor) [Source:HGNC Symbol;Acc:HGNC:11364]	2.88046	0.034537
ENSSSCG00000013506	STAP2	signal transducing adaptor family member 2 [Source:HGNC Symbol;Acc:HGNC:30430]	0.392102	0.033168
ENSSSCG00000002312	SRSF5	serine/arginine-rich splicing factor 5 [Source:HGNC Symbol;Acc:HGNC:10787]	2.25621	0.0092053
ENSSSCG00000012482	SRPX2	sushi-repeat containing protein, X-linked 2 [Source:HGNC Symbol;Acc:HGNC:30668]	3.11105	0.027943
ENSSSCG00000011639	SRPRB	SRP receptor beta subunit [Source:HGNC Symbol;Acc:HGNC:24085]	2.05082	0.021285
ENSSSCG00000023124	SREBF1	sterol regulatory element binding transcription factor 1 [Source:HGNC Symbol;Acc:HGNC:11289]	0.29329	8.7668e-05
ENSSSCG00000002277	SPTB	spectrin, beta, erythrocytic [Source:HGNC Symbol;Acc:HGNC:11274]	10.3891	0.0023075
ENSSSCG00000023772	SPN	sialophorin [Source:HGNC Symbol;Acc:HGNC:11249]	2.76926	0.0033418
ENSSSCG00000010997	SPINK4	serine peptidase inhibitor, Kazal type 4 [Source:HGNC Symbol;Acc:HGNC:16646]	5.90198	0.013685
ENSSSCG00000017178	SPHK1	sphingosine kinase 1 [Source:HGNC Symbol;Acc:HGNC:11240]	2.76485	0.038031
ENSSSCG00000004308	SPACA1	sperm acrosome associated 1 [Source:HGNC Symbol;Acc:HGNC:14967]	0.349557	0.013333
ENSSSCG00000017251	SOX9	SRY-box 9 [Source:HGNC Symbol;Acc:HGNC:11204]	2.21806	0.044755
ENSSSCG00000000567	SOX5	SRY-box 5 [Source:HGNC Symbol;Acc:HGNC:11201]	0.459456	0.02934
ENSSSCG00000015277	SOX13	SRY-box 13 [Source:HGNC Symbol;Acc:HGNC:11192]	0.45398	0.025266
ENSSSCG00000014286	SOWAHA	sosondowah ankyrin repeat domain family member A [Source:HGNC Symbol;Acc:HGNC:27033]	7.8762	0.018047
ENSSSCG00000029772	SOCS3	suppressor of cytokine signaling 3 [Source:HGNC Symbol;Acc:HGNC:19391]	2.65995	0.010054
ENSSSCG00000027855	SOCS1	suppressor of cytokine signaling 1 [Source:HGNC Symbol;Acc:HGNC:19383]	4.63671	0.0020199
ENSSSCG00000012975	SNX32	sorting nexin 32 [Source:HGNC Symbol;Acc:HGNC:26423]	0.0466041	9.2924e-05
ENSSSCG00000006987	SLC7A2	-	3.28729	0.004943
ENSSSCG00000008550	SLC5A6	solute carrier family 5 (sodium/multivitamin and iodide cotransporter), member 6 [Source:HGNC Symbol;Acc:HGNC:11041]	2.67048	0.0039047
ENSSSCG00000017358	SLC4A1	solute carrier family 4 (anion exchanger), member 1 (Diego blood group) [Source:HGNC Symbol;Acc:HGNC:11027]	7.5979	0.012657
ENSSSCG00000020783	SLC41A1	solute carrier family 41 (magnesium transporter), member 1 [Source:HGNC Symbol;Acc:HGNC:19429]	2.70607	0.0023067
ENSSSCG00000005905	SLC39A4	solute carrier family 39 (zinc transporter), member 4 [Source:HGNC Symbol;Acc:HGNC:17129]	0.202824	0.033456
ENSSSCG00000009623	SLC39A14	solute carrier family 39 (zinc transporter), member 14 [Source:HGNC Symbol;Acc:HGNC:20858]	3.00924	0.011953
ENSSSCG00000022536	SLC37A2	solute carrier family 37 (glucose-6-phosphate transporter), member 2 [Source:HGNC Symbol;Acc:HGNC:20644]	2.85146	0.0047491
ENSSSCG00000022956	SLC26A1	solute carrier family 26 (anion exchanger), member 1 [Source:HGNC Symbol;Acc:HGNC:10993]	0.458438	0.012171
ENSSSCG00000014311	SLC25A48	solute carrier family 25 member 48 [Source:HGNC Symbol;Acc:HGNC:30451]	0.498305	0.025462
ENSSSCG00000009641	SLC25A37	solute carrier family 25 (mitochondrial iron transporter), member 37 [Source:HGNC Symbol;Acc:HGNC:29786]	2.69708	0.009235
ENSSSCG00000025973	SLC25A30	solute carrier family 25 member 30 [Source:HGNC Symbol;Acc:HGNC:27371]	2.46998	0.030354
ENSSSCG00000014275	SLC22A4	solute carrier family 22 (organic cation/zwitterion transporter), member 4 [Source:HGNC Symbol;Acc:HGNC:10968]	4.35237	0.026487
ENSSSCG00000004399	SLC22A16	solute carrier family 22 (organic cation/carnitine transporter), member 16 [Source:HGNC Symbol;Acc:HGNC:20302]	17.5051	0.0024536
ENSSSCG00000004492	SLC14A1	solute carrier family 14 (urea transporter), member 1 (Kidd blood group) [Source:HGNC Symbol;Acc:HGNC:10918]	12.7392	0.0058805
ENSSSCG00000001453	SLA-DRA	major histocompatibility complex, class II, DR alpha [Source:HGNC Symbol;Acc:HGNC:4947]	0.468623	0.013291
ENSSSCG00000001457	SLA-DQB1	-	0.491683	0.022057
ENSSSCG00000004518	SKA1	spindle and kinetochore associated complex subunit 1 [Source:HGNC Symbol;Acc:HGNC:28109]	0.333117	0.011601
ENSSSCG00000013496	SIRT6	NAD-dependent deacetylase sirtuin-6 [Source:RefSeq peptide;Acc:NP_001107745]	0.382333	0.0024411
ENSSSCG00000014287	SHROOM1	shroom family member 1 [Source:HGNC Symbol;Acc:HGNC:24084]	6.96827	0.0060284
ENSSSCG00000005992	SHAS2	hyaluronan synthase 2 [Source:HGNC Symbol;Acc:HGNC:4819]	43.6195	0.039636
ENSSSCG00000010342	SH2D4B	SH2 domain containing 4B [Source:HGNC Symbol;Acc:HGNC:31440]	12.7136	0.018894
ENSSSCG00000010433	SGMS1	sphingomyelin synthase 1 [Source:HGNC Symbol;Acc:HGNC:29799]	2.5738	0.0014409
ENSSSCG00000021443	SGK1	serum/glucocorticoid regulated kinase 1 [Source:HGNC Symbol;Acc:HGNC:10810]	2.40911	0.0039985
ENSSSCG00000004490	SETBP1	SET binding protein 1 [Source:HGNC Symbol;Acc:HGNC:15573]	0.299038	0.015327
ENSSSCG00000010554	SCD	stearoyl-CoA desaturase (delta-9-desaturase) [Source:HGNC Symbol;Acc:HGNC:10571]	0.4827	0.037524
ENSSSCG00000009672	SCARA5	scavenger receptor class A member 5 [Source:HGNC Symbol;Acc:HGNC:28701]	0.479599	0.030713
ENSSSCG00000030042	SBNO2	strawberry notch homolog 2 (Drosophila) [Source:HGNC Symbol;Acc:HGNC:29158]	4.2862	0.017045
ENSSSCG00000022705	SALL2	spalt-like transcription factor 2 [Source:HGNC Symbol;Acc:HGNC:10526]	0.4505	0.010639
ENSSSCG00000026140	S100B	S100 calcium binding protein B [Source:HGNC Symbol;Acc:HGNC:10500]	0.40374	0.04727
ENSSSCG00000006588	S100A9	S100 calcium binding protein A9 [Source:HGNC Symbol;Acc:HGNC:10499]	3.20717	0.001166
ENSSSCG00000006590	S100A8	S100 calcium binding protein A8 [Source:HGNC Symbol;Acc:HGNC:10498]	3.33387	0.011354
ENSSSCG00000006589	S100A12	Protein S100-A12 [Source:UniProtKB/Swiss-Prot;Acc:P80310]	2.97049	0.0030149
ENSSSCG00000030242	RSRP1	arginine/serine-rich protein 1 [Source:HGNC Symbol;Acc:HGNC:25234]	0.424225	0.002545
ENSSSCG00000004218	RSPO3	R-spondin 3 [Source:HGNC Symbol;Acc:HGNC:20866]	0.367394	0.0046506
ENSSSCG00000010514	RRP12	ribosomal RNA processing 12 homolog [Source:HGNC Symbol;Acc:HGNC:29100]	3.21384	0.040046
ENSSSCG00000027352	RNMT	RNA (guanine-7-) methyltransferase [Source:HGNC Symbol;Acc:HGNC:10075]	2.42133	0.003678
ENSSSCG00000025208	RNF39	Sus scrofa ring finger protein 39 (RNF39), mRNA. [Source:RefSeq mRNA;Acc:NM_001128446]	3.19762	0.032267
ENSSSCG00000015549	RNASEL	-	0.393927	0.024718
ENSSSCG00000012083	RIPK4	receptor interacting serine/threonine kinase 4 [Source:HGNC Symbol;Acc:HGNC:496]	0.465677	0.046926
ENSSSCG00000026791	RHCE	Sus scrofa Rh protein (RH), mRNA. [Source:RefSeq mRNA;Acc:NM_214378]	7.67731	0.0096518
ENSSSCG00000016243	RHBDD1	rhomboid domain containing 1 [Source:HGNC Symbol;Acc:HGNC:23081]	2.1311	0.049742
ENSSSCG00000001735	RHAG	Rh-associated glycoprotein [Source:HGNC Symbol;Acc:HGNC:10006]	6.31026	0.015895
ENSSSCG00000010806	RGS2	Regulator of G-protein signaling 2 [Source:UniProtKB/Swiss-Prot;Acc:Q3S853]	0.296109	0.012537
ENSSSCG00000013575	RETN	resistin [Source:HGNC Symbol;Acc:HGNC:20389]	8.90799	0.010844
ENSSSCG00000023697	REM2	RAS (RAD and GEM)-like GTP binding 2 [Source:HGNC Symbol;Acc:HGNC:20248]	0.33006	0.022226
ENSSSCG00000028293	RCOR3	REST corepressor 3 [Source:HGNC Symbol;Acc:HGNC:25594]	0.49727	0.023022
ENSSSCG00000008994	RBM46	RNA binding motif protein 46 [Source:HGNC Symbol;Acc:HGNC:28401]	3.09213	0.041068
ENSSSCG00000007504	RBM38	RNA binding motif protein 38 [Source:HGNC Symbol;Acc:HGNC:15818]	2.08696	0.02115
ENSSSCG00000006809	RBM15	RNA binding motif protein 15 [Source:HGNC Symbol;Acc:HGNC:14959]	2.12093	0.020151
ENSSSCG00000028902	RB1CC1	RB1 inducible coiled-coil 1 [Source:HGNC Symbol;Acc:HGNC:15574]	2.03158	0.013469
ENSSSCG00000025672	RAVER2	ribonucleoprotein, PTB-binding 2 [Source:HGNC Symbol;Acc:HGNC:25577]	6.60336	0.0004739
ENSSSCG00000011727	PTX3	pentraxin 3 [Source:HGNC Symbol;Acc:HGNC:9692]	4.3349	0.011609
ENSSSCG00000007463	PTGIS	prostaglandin I2 (prostacyclin) synthase [Source:HGNC Symbol;Acc:HGNC:9603]	2.80539	0.0049828
ENSSSCG00000010581	PSD	pleckstrin and Sec7 domain containing [Source:HGNC Symbol;Acc:HGNC:9507]	0.293697	0.0020212
ENSSSCG00000013417	PRTN3	proteinase 3 [Source:HGNC Symbol;Acc:HGNC:9495]	11.6932	0.0034367
ENSSSCG00000000195	PRPH	peripherin [Source:HGNC Symbol;Acc:HGNC:9461]	0.129965	0.0068932
ENSSSCG00000025422	PRPF3	pre-mRNA processing factor 3 [Source:HGNC Symbol;Acc:HGNC:17348]	0.267294	0.018653
ENSSSCG00000008745	PROM1	prominin 1 [Source:HGNC Symbol;Acc:HGNC:9454]	0.443713	0.018736
ENSSSCG00000014347	PROB1	proline-rich basic protein 1 [Source:HGNC Symbol;Acc:HGNC:41906]	2.32093	0.045953
ENSSSCG00000026152	PRKD2	protein kinase D2 [Source:HGNC Symbol;Acc:HGNC:17293]	0.485586	0.01387
ENSSSCG00000011363	PRKAR2A	protein kinase, cAMP-dependent, regulatory subunit type II alpha [Source:HGNC Symbol;Acc:HGNC:9391]	2.21499	0.044172
ENSSSCG00000029449	PRG4	proteoglycan 4 [Source:HGNC Symbol;Acc:HGNC:9364]	2.85462	0.020736
ENSSSCG00000011649	PPP2R3A	protein phosphatase 2 regulatory subunit B'', alpha [Source:HGNC Symbol;Acc:HGNC:9307]	4.66249	4.3903e-06
ENSSSCG00000003155	PPP1R15A	protein phosphatase 1 regulatory subunit 15A [Source:HGNC Symbol;Acc:HGNC:14375]	0.108758	8.8986e-05
ENSSSCG00000001347	PPP1R10	protein phosphatase 1 regulatory subunit 10 [Source:HGNC Symbol;Acc:HGNC:9284]	0.425284	0.020041
ENSSSCG00000026249	PNRC1	proline rich nuclear receptor coactivator 1 [Source:HGNC Symbol;Acc:HGNC:17278]	0.37788	0.0011462
ENSSSCG00000006875	PLPPR4	phospholipid phosphatase related 4 [Source:HGNC Symbol;Acc:HGNC:23496]	5.85797	0.017828
ENSSSCG00000003137	PLEKHA4	pleckstrin homology domain containing A4 [Source:HGNC Symbol;Acc:HGNC:14339]	0.424019	0.013606
ENSSSCG00000002554	PLD4	phospholipase D family member 4 [Source:HGNC Symbol;Acc:HGNC:23792]	0.424136	0.043415
ENSSSCG00000007032	PLAT	plasminogen activator, tissue [Source:HGNC Symbol;Acc:HGNC:9051]	6.80974	0.040061
ENSSSCG00000004127	PLAGL1	PLAG1 like zinc finger 1 [Source:HGNC Symbol;Acc:HGNC:9046]	3.18082	0.0022986
ENSSSCG00000006025	PKHD1L1	polycystic kidney and hepatic disease 1 (autosomal recessive)-like 1 [Source:HGNC Symbol;Acc:HGNC:20313]	14.5314	9.1784e-06
ENSSSCG00000010032	PISD	phosphatidylserine decarboxylase proenzyme [Source:RefSeq peptide;Acc:NP_001172059]	2.438	0.028205
ENSSSCG00000017781	PIPOX	pipecolic acid oxidase [Source:HGNC Symbol;Acc:HGNC:17804]	0.32599	0.0057337
ENSSSCG00000028631	PIN1	-	0.21711	0.0017163
ENSSSCG00000023949	PIM3	Pim-3 proto-oncogene, serine/threonine kinase [Source:HGNC Symbol;Acc:HGNC:19310]	3.29596	0.00042648
ENSSSCG00000001573	PIM1	Pim-1 proto-oncogene, serine/threonine kinase [Source:HGNC Symbol;Acc:HGNC:8986]	5.77892	0.000634
ENSSSCG00000015283	PIK3C2B	phosphatidylinositol-4-phosphate 3-kinase catalytic subunit type 2 beta [Source:HGNC Symbol;Acc:HGNC:8972]	0.477443	0.040714
ENSSSCG00000012167	PHEX	phosphate regulating endopeptidase homolog, X-linked [Source:HGNC Symbol;Acc:HGNC:8918]	7.37274	0.014053
ENSSSCG00000007528	PHACTR3	phosphatase and actin regulator 3 [Source:HGNC Symbol;Acc:HGNC:15833]	8.28384	0.0074535
ENSSSCG00000003099	PGLYRP1	peptidoglycan recognition protein 1 [Source:HGNC Symbol;Acc:HGNC:8904]	3.86375	0.0061228
ENSSSCG00000001625	PGC	progastricsin (pepsinogen C) [Source:HGNC Symbol;Acc:HGNC:8890]	0.304793	0.017571
ENSSSCG00000015660	PFKFB2	6-phosphofructo-2-kinase/fructose-2,6-biphosphatase 2 [Source:HGNC Symbol;Acc:HGNC:8873]	2.24653	0.040767
ENSSSCG00000007983	PDIA2	protein disulfide isomerase family A member 2 [Source:HGNC Symbol;Acc:HGNC:14180]	6.95524	0.032722
ENSSSCG00000030016	PDE9A	phosphodiesterase 9A [Source:HGNC Symbol;Acc:HGNC:8795]	0.348058	0.0015499
ENSSSCG00000014395	PCDH12	protocadherin 12 [Source:HGNC Symbol;Acc:HGNC:8657]	0.335411	0.0020674
ENSSSCG00000021332	PAX8	paired box 8 [Source:HGNC Symbol;Acc:HGNC:8622]	3.23642	0.0047408
ENSSSCG00000010027	PATZ1	POZ (BTB) and AT hook containing zinc finger 1 [Source:HGNC Symbol;Acc:HGNC:13071]	0.4607	0.018024
ENSSSCG00000003551	PAQR7	Membrane progestin receptor alpha [Source:UniProtKB/Swiss-Prot;Acc:Q865K8]	0.31745	7.2208e-05
ENSSSCG00000011368	P4HTM	prolyl 4-hydroxylase, transmembrane (endoplasmic reticulum) [Source:HGNC Symbol;Acc:HGNC:28858]	0.299349	0.0071525
ENSSSCG00000016851	OSMR	oncostatin M receptor [Source:HGNC Symbol;Acc:HGNC:8507]	3.15644	0.034619
ENSSSCG00000006858	OLFM3	olfactomedin 3 [Source:HGNC Symbol;Acc:HGNC:17990]	3.44236	0.003798
ENSSSCG00000030337	NYAP1	neuronal tyrosine-phosphorylated phosphoinositide-3-kinase adaptor 1 [Source:HGNC Symbol;Acc:HGNC:22009]	0.477741	0.043622
ENSSSCG00000000896	NTN4	netrin 4 [Source:HGNC Symbol;Acc:HGNC:13658]	3.34197	0.036825
ENSSSCG00000025831	NREP	neuronal regeneration related protein [Source:HGNC Symbol;Acc:HGNC:16834]	0.444052	0.0097366
ENSSSCG00000015871	NR4A2	nuclear receptor subfamily 4 group A member 2 [Source:HGNC Symbol;Acc:HGNC:7981]	0.232306	1.2749e-05
ENSSSCG00000024987	NR3C2	-	0.400618	0.02396
ENSSSCG00000006353	NR1I3	nuclear receptor subfamily 1 group I member 3 [Source:HGNC Symbol;Acc:HGNC:7969]	0.441535	0.040996
ENSSSCG00000028664	NPG1	protegrin-1 precursor [Source:RefSeq peptide;Acc:NP_001116621]	5.27913	0.00095167
ENSSSCG00000016450	NOS3	nitric oxide synthase, endothelial [Source:RefSeq peptide;Acc:NP_999460]	0.399177	0.010534
ENSSSCG00000010576	NOLC1	nucleolar and coiled-body phosphoprotein 1 [Source:HGNC Symbol;Acc:HGNC:15608]	2.37199	0.03829
ENSSSCG00000015054	NNMT	nicotinamide N-methyltransferase [Source:HGNC Symbol;Acc:HGNC:7861]	8.13815	0.00071888
ENSSSCG00000007986	NME4	NME/NM23 nucleoside diphosphate kinase 4 [Source:HGNC Symbol;Acc:HGNC:7852]	3.03669	0.049405
ENSSSCG00000024296	NKIRAS1	NFKB inhibitor interacting Ras-like 1 [Source:HGNC Symbol;Acc:HGNC:17899]	0.405732	0.010079
ENSSSCG00000007135	NINL	ninein like [Source:HGNC Symbol;Acc:HGNC:29163]	0.483605	0.043872
ENSSSCG00000011951	NFKBIZ	nuclear factor of kappa light polypeptide gene enhancer in B-cells inhibitor, zeta [Source:HGNC Symbol;Acc:HGNC:29805]	0.235614	0.010015
ENSSSCG00000001986	NFATC4	nuclear factor of activated T-cells, cytoplasmic, calcineurin-dependent 4 [Source:HGNC Symbol;Acc:HGNC:7778]	0.482032	0.026679
ENSSSCG00000025085	NEGR1	neuronal growth regulator 1 [Source:HGNC Symbol;Acc:HGNC:17302]	0.0369163	0.00024563
ENSSSCG00000005944	NDRG1	N-myc downstream regulated 1 [Source:HGNC Symbol;Acc:HGNC:7679]	2.70457	0.040854
ENSSSCG00000009341	N4BP2L2	NEDD4 binding protein 2-like 2 [Source:HGNC Symbol;Acc:HGNC:26916]	6.7627	6.0324e-05
ENSSSCG00000017307	MYL4	myosin light chain 4 [Source:HGNC Symbol;Acc:HGNC:7585]	0.265577	0.041342
ENSSSCG00000008618	MYCN	v-myc avian myelocytomatosis viral oncogene neuroblastoma derived homolog [Source:HGNC Symbol;Acc:HGNC:7559]	0.302499	0.020275
ENSSSCG00000030681	MYBPH	myosin binding protein H [Source:HGNC Symbol;Acc:HGNC:7552]	3.5502	0.023686
ENSSSCG00000004167	MYB	v-myb avian myeloblastosis viral oncogene homolog [Source:HGNC Symbol;Acc:HGNC:7545]	6.25756	0.0016952
ENSSSCG00000008334	MXD1	MAX dimerization protein 1 [Source:HGNC Symbol;Acc:HGNC:6761]	0.294737	0.00028066
ENSSSCG00000017637	MPO	myeloperoxidase [Source:HGNC Symbol;Acc:HGNC:7218]	5.57318	0.0082069
ENSSSCG00000008941	MOB1B	MOB kinase activator 1B [Source:HGNC Symbol;Acc:HGNC:29801]	2.22561	0.01946
ENSSSCG00000029675	MMP8	matrix metallopeptidase 8 [Source:HGNC Symbol;Acc:HGNC:7175]	6.50974	0.0025449
ENSSSCG00000014985	MMP1	Interstitial collagenase 18 kDa interstitial collagenase [Source:UniProtKB/Swiss-Prot;Acc:P21692]	8.86426	0.048802
ENSSSCG00000009914	MLEC	malectin [Source:HGNC Symbol;Acc:HGNC:28973]	2.32801	0.046513
ENSSSCG00000003898	MKNK1	MAP kinase interacting serine/threonine kinase 1 [Source:HGNC Symbol;Acc:HGNC:7110]	0.484041	0.012741
ENSSSCG00000013425	MISP	mitotic spindle positioning [Source:HGNC Symbol;Acc:HGNC:27000]	9.41264	0.00061018
ENSSSCG00000025447	MID1IP1	MID1 interacting protein 1 [Source:HGNC Symbol;Acc:HGNC:20715]	0.328371	0.0099993
ENSSSCG00000016052	MFSD6	major facilitator superfamily domain containing 6 [Source:HGNC Symbol;Acc:HGNC:24711]	2.78234	0.029211
ENSSSCG00000008590	MFSD2B	major facilitator superfamily domain containing 2B [Source:HGNC Symbol;Acc:HGNC:37207]	3.58532	0.0036261
ENSSSCG00000003669	MFSD2A	major facilitator superfamily domain containing 2A [Source:HGNC Symbol;Acc:HGNC:25897]	16.6598	0.024125
ENSSSCG00000017137	METRNL	meteorin, glial cell differentiation regulator-like [Source:HGNC Symbol;Acc:HGNC:27584]	2.04047	0.048199
ENSSSCG00000001848	MESP2	mesoderm posterior bHLH transcription factor 2 [Source:HGNC Symbol;Acc:HGNC:29659]	0.327939	0.027219
ENSSSCG00000030833	MCTS1	malignant T-cell amplified sequence 1 [Source:HGNC Symbol;Acc:HGNC:23357]	2.88246	0.047599
ENSSSCG00000023018	MCCD1	mitochondrial coiled-coil domain 1 [Source:HGNC Symbol;Acc:HGNC:20668]	0.182175	0.036388
ENSSSCG00000001078	MBOAT1	membrane bound O-acyltransferase domain containing 1 [Source:HGNC Symbol;Acc:HGNC:21579]	4.13848	0.0079929
ENSSSCG00000022300	MAT2A	methionine adenosyltransferase II, alpha [Source:HGNC Symbol;Acc:HGNC:6904]	2.0724	0.013115
ENSSSCG00000000275	MAP3K12	mitogen-activated protein kinase kinase kinase 12 [Source:HGNC Symbol;Acc:HGNC:6851]	0.401953	0.027661
ENSSSCG00000017254	MAP2K6	-	0.405592	0.0052444
ENSSSCG00000030898	MAFB	v-maf avian musculoaponeurotic fibrosarcoma oncogene homolog B [Source:HGNC Symbol;Acc:HGNC:6408]	0.318265	0.00027073
ENSSSCG00000013043	MACROD1	MACRO domain containing 1 [Source:HGNC Symbol;Acc:HGNC:29598]	0.453539	0.011001
ENSSSCG00000006742	MAB21L3	mab-21-like 3 (C. elegans) [Source:HGNC Symbol;Acc:HGNC:26787]	3.14008	0.0017039
ENSSSCG00000021798	LZTS2	leucine zipper, putative tumor suppressor 2 [Source:HGNC Symbol;Acc:HGNC:29381]	0.484175	0.044118
ENSSSCG00000016645	LSMEM1	leucine-rich single-pass membrane protein 1 [Source:HGNC Symbol;Acc:HGNC:22036]	0.171931	0.00047476
ENSSSCG00000011216	LRRC3B	leucine rich repeat containing 3B [Source:HGNC Symbol;Acc:HGNC:28105]	0.255536	0.046299
ENSSSCG00000023672	LRRC30	leucine rich repeat containing 30 [Source:HGNC Symbol;Acc:HGNC:30219]	0.126263	0.006025
ENSSSCG00000006968	LONRF1	LON peptidase N-terminal domain and ring finger 1 [Source:HGNC Symbol;Acc:HGNC:26302]	2.01475	0.016848
ENSSSCG00000000597	LMO3	LIM domain only 3 [Source:HGNC Symbol;Acc:HGNC:6643]	0.307488	0.040912
ENSSSCG00000024982	LITAF	lipopolysaccharide-induced TNF factor [Source:HGNC Symbol;Acc:HGNC:16841]	3.44547	0.020539
ENSSSCG00000005586	LHX2	LIM homeobox 2 [Source:HGNC Symbol;Acc:HGNC:6594]	0.468039	0.018098
ENSSSCG00000006537	LENEP	lens epithelial protein [Source:HGNC Symbol;Acc:HGNC:14429]	0.0713917	0.003419
ENSSSCG00000014290	LEAP2	liver expressed antimicrobial peptide 2 [Source:HGNC Symbol;Acc:HGNC:29571]	2.7042	0.023991
ENSSSCG00000028512	LDLR	low density lipoprotein receptor [Source:HGNC Symbol;Acc:HGNC:6547]	0.460988	0.049853
ENSSSCG00000000688	LAG3	-	0.0341138	7.7596e-06
ENSSSCG00000013644	KRI1	KRI1 homolog [Source:HGNC Symbol;Acc:HGNC:25769]	2.03186	0.032222
ENSSSCG00000000655	KLRF1	killer cell lectin-like receptor subfamily F, member 1 [Source:HGNC Symbol;Acc:HGNC:13342]	2.80461	0.027622
ENSSSCG00000002140	KLHL33	kelch like family member 33 [Source:HGNC Symbol;Acc:HGNC:31952]	0.0651225	0.03778
ENSSSCG00000021646	KLF9	Krueppel-like factor 9 [Source:UniProtKB/Swiss-Prot;Acc:P79288]	2.06337	0.013888
ENSSSCG00000026006	KLF13	Kruppel-like factor 13 [Source:HGNC Symbol;Acc:HGNC:13672]	3.054	0.0096098
ENSSSCG00000013730	KLF1	Kruppel-like factor 1 (erythroid) [Source:HGNC Symbol;Acc:HGNC:6345]	9.85803	0.010662
ENSSSCG00000010984	KIF24	kinesin family member 24 [Source:HGNC Symbol;Acc:HGNC:19916]	0.455745	0.043224
ENSSSCG00000005205	KIAA2026	KIAA2026 [Source:HGNC Symbol;Acc:HGNC:23378]	0.296972	0.0018915
ENSSSCG00000008903	KIAA1211	KIAA1211 [Source:HGNC Symbol;Acc:HGNC:29219]	8.90737	0.0080468
ENSSSCG00000016472	KEL	Kell blood group, metallo-endopeptidase [Source:HGNC Symbol;Acc:HGNC:6308]	11.5306	0.0030784
ENSSSCG00000003567	KDF1	keratinocyte differentiation factor 1 [Source:HGNC Symbol;Acc:HGNC:26624]	0.15318	0.0062287
ENSSSCG00000025423	KCNK5	potassium channel, two pore domain subfamily K, member 5 [Source:HGNC Symbol;Acc:HGNC:6280]	0.478304	0.025697
ENSSSCG00000013031	KCNK4	potassium channel, two pore domain subfamily K, member 4 [Source:HGNC Symbol;Acc:HGNC:6279]	0.0831754	0.029874
ENSSSCG00000025038	KCNJ13	potassium channel, inwardly rectifying subfamily J, member 13 [Source:HGNC Symbol;Acc:HGNC:6259]	0.372988	0.036522
ENSSSCG00000025810	KCNAB1	potassium channel, voltage gated subfamily A regulatory beta subunit 1 [Source:HGNC Symbol;Acc:HGNC:6228]	2.78389	0.0031862
ENSSSCG00000013598	KANK3	KN motif and ankyrin repeat domains 3 [Source:HGNC Symbol;Acc:HGNC:24796]	0.350066	0.0015101
ENSSSCG00000030839	JUN	jun proto-oncogene [Source:HGNC Symbol;Acc:HGNC:6204]	0.0540823	3.4341e-12
ENSSSCG00000010613	ITPRIP	inositol 1,4,5-trisphosphate receptor interacting protein [Source:HGNC Symbol;Acc:HGNC:29370]	3.61376	0.015489
ENSSSCG00000022587	IST1	increased sodium tolerance 1 homolog (yeast) [Source:HGNC Symbol;Acc:HGNC:28977]	5.2238	0.036938
ENSSSCG00000002471	ISG12(A)	interferon, alpha-inducible protein 27 [Source:HGNC Symbol;Acc:HGNC:5397]	0.247243	0.00045119
ENSSSCG00000015612	IRF6	interferon regulatory factor 6 [Source:HGNC Symbol;Acc:HGNC:6121]	0.481998	0.014587
ENSSSCG00000012324	IQSEC2	IQ motif and Sec7 domain 2 [Source:HGNC Symbol;Acc:HGNC:29059]	0.486901	0.038291
ENSSSCG00000000442	INHBE	inhibin beta E [Source:HGNC Symbol;Acc:HGNC:24029]	0.499204	0.019455
ENSSSCG00000024555	ING2	inhibitor of growth family member 2 [Source:HGNC Symbol;Acc:HGNC:6063]	0.400313	0.0040301
ENSSSCG00000016204	IHH	indian hedgehog [Source:HGNC Symbol;Acc:HGNC:5956]	0.207445	0.032707
ENSSSCG00000004156	IFNGR1	interferon gamma receptor 1 [Source:HGNC Symbol;Acc:HGNC:5439]	2.04019	0.016873
ENSSSCG00000013753	IER2	immediate early response 2 [Source:HGNC Symbol;Acc:HGNC:28871]	0.172899	6.5652e-07
ENSSSCG00000015106	HYOU1	hypoxia up-regulated 1 [Source:HGNC Symbol;Acc:HGNC:16931]	2.17498	0.031458
ENSSSCG00000025244	HTR6	5-hydroxytryptamine (serotonin) receptor 6, G protein-coupled [Source:HGNC Symbol;Acc:HGNC:5301]	0.0502651	0.026967
ENSSSCG00000012007	HSPA13	heat shock protein family A (Hsp70) member 13 [Source:HGNC Symbol;Acc:HGNC:11375]	2.3933	0.0030246
ENSSSCG00000011576	HRH1	histamine receptor H1 [Source:HGNC Symbol;Acc:HGNC:5182]	0.273327	0.0059751
ENSSSCG00000005699	HMCN2	hemicentin 2 [Source:HGNC Symbol;Acc:HGNC:21293]	0.267442	0.0016654
ENSSSCG00000010830	HLX	H2.0-like homeobox [Source:HGNC Symbol;Acc:HGNC:4978]	3.34336	0.049502
ENSSSCG00000013312	HIPK3	homeodomain interacting protein kinase 3 [Source:HGNC Symbol;Acc:HGNC:4915]	2.09231	0.011665
ENSSSCG00000017336	HEXIM1	hexamethylene bis-acetamide inducible 1 [Source:HGNC Symbol;Acc:HGNC:24953]	0.238424	1.107e-06
ENSSSCG00000010236	HERC4	HECT and RLD domain containing E3 ubiquitin protein ligase 4 [Source:HGNC Symbol;Acc:HGNC:24521]	2.32576	0.004601
ENSSSCG00000005371	HEMGN	hemogen [Source:HGNC Symbol;Acc:HGNC:17509]	7.0075	0.0055587
ENSSSCG00000024777	HDAC4	histone deacetylase 4 [Source:HGNC Symbol;Acc:HGNC:14063]	2.04287	0.01456
ENSSSCG00000014362	HBEGF	proheparin-binding EGF-like growth factor precursor [Source:RefSeq peptide;Acc:NP_999464]	0.240099	5.1858e-05
ENSSSCG00000013258	HARBI1	harbinger transposase derived 1 [Source:HGNC Symbol;Acc:HGNC:26522]	3.30214	0.0020311
ENSSSCG00000002886	HAMP	Hepcidin [Source:UniProtKB/Swiss-Prot;Acc:Q8MJ80]	2.56028	0.030528
ENSSSCG00000000892	HAL	histidine ammonia-lyase [Source:HGNC Symbol;Acc:HGNC:4806]	8.13645	0.0013133
ENSSSCG00000005164	HACD4	3-hydroxyacyl-CoA dehydratase 4 [Source:HGNC Symbol;Acc:HGNC:20920]	3.05993	0.045265
ENSSSCG00000030984	GYPC	-	2.46485	0.031809
ENSSSCG00000029635	GRIN3B	glutamate receptor, ionotropic, N-methyl-D-aspartate 3B [Source:HGNC Symbol;Acc:HGNC:16768]	0.161835	0.017441
ENSSSCG00000006060	GRHL2	grainyhead-like transcription factor 2 [Source:HGNC Symbol;Acc:HGNC:2799]	0.337603	0.027914
ENSSSCG00000015901	GRB14	growth factor receptor bound protein 14 [Source:HGNC Symbol;Acc:HGNC:4565]	0.453602	0.0094948
ENSSSCG00000022402	GRAMD3	GRAM domain-containing protein 3 [Source:RefSeq peptide;Acc:NP_001231262]	5.48579	0.00026079
ENSSSCG00000012519	GPRASP1	G protein-coupled receptor associated sorting protein 1 [Source:HGNC Symbol;Acc:HGNC:24834]	2.2523	0.024504
ENSSSCG00000000416	GPR182	G protein-coupled receptor 182 [Source:HGNC Symbol;Acc:HGNC:13708]	0.461339	0.02516
ENSSSCG00000020884	GPR179	G protein-coupled receptor 179 [Source:HGNC Symbol;Acc:HGNC:31371]	0.143617	0.0029027
ENSSSCG00000006481	GPATCH4	G-patch domain containing 4 [Source:HGNC Symbol;Acc:HGNC:25982]	2.77272	0.021689
ENSSSCG00000009233	GPAT3	glycerol-3-phosphate acyltransferase 3 [Source:HGNC Symbol;Acc:HGNC:28157]	2.24078	0.012753
ENSSSCG00000008121	GPAT2	glycerol-3-phosphate acyltransferase 2, mitochondrial [Source:HGNC Symbol;Acc:HGNC:27168]	0.134148	0.00049066
ENSSSCG00000008228	GNLY	antimicrobial peptide NK-lysin precursor [Source:RefSeq peptide;Acc:NP_001265684]	0.26906	0.0082774
ENSSSCG00000005284	GNA14	guanine nucleotide binding protein (G protein), alpha 14 [Source:HGNC Symbol;Acc:HGNC:4382]	0.436181	0.038426
ENSSSCG00000011432	GLYCTK	glycerate kinase [Source:HGNC Symbol;Acc:HGNC:24247]	0.467909	0.016485
ENSSSCG00000017914	GLTPD2	glycolipid transfer protein domain containing 2 [Source:HGNC Symbol;Acc:HGNC:33756]	2.55248	0.0055646
ENSSSCG00000015345	GLCCI1	glucocorticoid induced 1 [Source:HGNC Symbol;Acc:HGNC:18713]	0.423138	0.01854
ENSSSCG00000008339	GFPT1	glutamine--fructose-6-phosphate transaminase 1 [Source:HGNC Symbol;Acc:HGNC:4241]	2.13273	0.027589
ENSSSCG00000001054	GFOD1	glucose-fructose oxidoreductase domain containing 1 [Source:HGNC Symbol;Acc:HGNC:21096]	4.27878	0.00049507
ENSSSCG00000005737	GFI1B	growth factor independent 1B transcription repressor [Source:HGNC Symbol;Acc:HGNC:4238]	18.6267	0.00037632
ENSSSCG00000017066	GEMIN5	gem nuclear organelle associated protein 5 [Source:HGNC Symbol;Acc:HGNC:20043]	2.04061	0.021929
ENSSSCG00000001039	GCNT2	glucosaminyl (N-acetyl) transferase 2, I-branching enzyme (I blood group) [Source:HGNC Symbol;Acc:HGNC:4204]	2.31418	0.013836
ENSSSCG00000001488	GCLC	glutamate-cysteine ligase, catalytic subunit [Source:HGNC Symbol;Acc:HGNC:4311]	0.43392	0.0033285
ENSSSCG00000003702	GATA6	GATA binding protein 6 [Source:HGNC Symbol;Acc:HGNC:4174]	0.407028	0.011579
ENSSSCG00000027237	GATA1	GATA binding protein 1 (globin transcription factor 1) [Source:HGNC Symbol;Acc:HGNC:4170]	9.78383	0.0043135
ENSSSCG00000030677	GART	phosphoribosylglycinamide formyltransferase, phosphoribosylglycinamide synthetase, phosphoribosylaminoimidazole synthetase [Source:HGNC Symbol;Acc:HGNC:4163]	2.08175	0.017109
ENSSSCG00000022689	GADD45B	growth arrest and DNA damage inducible beta [Source:HGNC Symbol;Acc:HGNC:4096]	2.81084	0.0050445
ENSSSCG00000016140	FZD5	frizzled class receptor 5 [Source:HGNC Symbol;Acc:HGNC:4043]	2.04443	0.024827
ENSSSCG00000010202	FXYD4	FXYD domain containing ion transport regulator 4 [Source:HGNC Symbol;Acc:HGNC:4028]	0.145733	0.017902
ENSSSCG00000004387	FOXO3	forkhead box protein O3 [Source:RefSeq peptide;Acc:NP_001129431]	0.475758	0.015531
ENSSSCG00000002383	FOS	FBJ murine osteosarcoma viral oncogene homolog [Source:HGNC Symbol;Acc:HGNC:3796]	0.03838	1.8141e-15
ENSSSCG00000025834	FNDC5	fibronectin type III domain containing 5 [Source:HGNC Symbol;Acc:HGNC:20240]	0.327871	0.0003283
ENSSSCG00000029305	FNDC4	fibronectin type III domain containing 4 [Source:HGNC Symbol;Acc:HGNC:20239]	4.29334	0.035685
ENSSSCG00000004479	FILIP1	filamin A interacting protein 1 [Source:HGNC Symbol;Acc:HGNC:21015]	2.17016	0.029485
ENSSSCG00000009011	FHDC1	FH2 domain containing 1 [Source:HGNC Symbol;Acc:HGNC:29363]	5.9852	0.0009643
ENSSSCG00000011598	FGD5	FYVE, RhoGEF and PH domain containing 5 [Source:HGNC Symbol;Acc:HGNC:19117]	0.338353	0.010797
ENSSSCG00000004541	FECH	ferrochelatase [Source:HGNC Symbol;Acc:HGNC:3647]	2.16775	0.01671
ENSSSCG00000026044	FDFT1	farnesyl-diphosphate farnesyltransferase 1 [Source:HGNC Symbol;Acc:HGNC:3629]	0.460636	0.019408
ENSSSCG00000006678	FCGR1A	-	0.204603	0.037854
ENSSSCG00000008302	FBXO41	F-box protein 41 [Source:HGNC Symbol;Acc:HGNC:29409]	0.0156066	0.0041524
ENSSSCG00000005981	FBXO32	F-box only protein 32 [Source:RefSeq peptide;Acc:NP_001038053]	2.29056	0.020085
ENSSSCG00000010448	FAS	Fas cell surface death receptor [Source:HGNC Symbol;Acc:HGNC:11920]	4.9871	0.015723
ENSSSCG00000008664	FAM84A	family with sequence similarity 84 member A [Source:HGNC Symbol;Acc:HGNC:20743]	0.110445	0.048574
ENSSSCG00000004586	FAM81A	family with sequence similarity 81 member A [Source:HGNC Symbol;Acc:HGNC:28379]	0.437211	0.0057141
ENSSSCG00000006729	FAM46C	family with sequence similarity 46 member C [Source:HGNC Symbol;Acc:HGNC:24712]	0.358017	0.0011984
ENSSSCG00000027767	FAM35A	family with sequence similarity 35 member A [Source:HGNC Symbol;Acc:HGNC:28773]	0.446088	0.017383
ENSSSCG00000011392	FAM212A	family with sequence similarity 212 member A [Source:HGNC Symbol;Acc:HGNC:32480]	0.374049	0.03104
ENSSSCG00000008873	FAM198B	family with sequence similarity 198 member B [Source:HGNC Symbol;Acc:HGNC:25312]	0.488964	0.014855
ENSSSCG00000027232	FAM169B	family with sequence similarity 169 member B [Source:HGNC Symbol;Acc:HGNC:26835]	0.327349	0.0058865
ENSSSCG00000028236	FAM160A1	family with sequence similarity 160 member A1 [Source:HGNC Symbol;Acc:HGNC:34237]	0.382677	0.013708
ENSSSCG00000029598	FAM124A	family with sequence similarity 124 member A [Source:HGNC Symbol;Acc:HGNC:26413]	0.381433	0.024515
ENSSSCG00000016114	FAM117B	family with sequence similarity 117 member B [Source:HGNC Symbol;Acc:HGNC:14440]	0.418529	0.0050782
ENSSSCG00000007200	FAM110A	family with sequence similarity 110 member A [Source:HGNC Symbol;Acc:HGNC:16188]	0.209381	2.4744e-05
ENSSSCG00000024015	FADS1	fatty acid desaturase 1 [Source:RefSeq peptide;Acc:NP_001106512]	0.395514	0.032715
ENSSSCG00000003901	FAAH	fatty acid amide hydrolase [Source:HGNC Symbol;Acc:HGNC:3553]	0.445408	0.02877
ENSSSCG00000013868	F2RL3	coagulation factor II (thrombin) receptor-like 3 [Source:HGNC Symbol;Acc:HGNC:3540]	3.84185	0.045454
ENSSSCG00000014089	F2RL2	coagulation factor II (thrombin) receptor-like 2 [Source:HGNC Symbol;Acc:HGNC:3539]	0.352501	0.0075191
ENSSSCG00000015010	EXPH5	exophilin 5 [Source:HGNC Symbol;Acc:HGNC:30578]	0.383846	0.027832
ENSSSCG00000028651	EXOC3L4	exocyst complex component 3-like 4 [Source:HGNC Symbol;Acc:HGNC:20120]	0.375426	0.015999
ENSSSCG00000005855	EXD3	exonuclease 3'-5' domain containing 3 [Source:HGNC Symbol;Acc:HGNC:26023]	0.370668	0.0070217
ENSSSCG00000025777	ESR1	estrogen receptor [Source:RefSeq peptide;Acc:NP_999385]	0.384645	0.0023576
ENSSSCG00000023708	ERO1B	endoplasmic reticulum oxidoreductase beta [Source:HGNC Symbol;Acc:HGNC:14355]	3.53841	0.045911
ENSSSCG00000021745	ERMAP	erythroblast membrane-associated protein (Scianna blood group) [Source:HGNC Symbol;Acc:HGNC:15743]	12.0687	0.00017808
ENSSSCG00000020963	EPDR1	ependymin related 1 [Source:HGNC Symbol;Acc:HGNC:17572]	8.07745	0.00013861
ENSSSCG00000014965	ENDOD1	endonuclease domain containing 1 [Source:HGNC Symbol;Acc:HGNC:29129]	3.4103	0.0025798
ENSSSCG00000008557	EMILIN1	elastin microfibril interfacer 1 [Source:HGNC Symbol;Acc:HGNC:19880]	0.436484	0.0057944
ENSSSCG00000008208	EIF2AK3	eukaryotic translation initiation factor 2 alpha kinase 3 [Source:HGNC Symbol;Acc:HGNC:3255]	2.21776	0.0067112
ENSSSCG00000009630	EGR3	early growth response 3 [Source:HGNC Symbol;Acc:HGNC:3240]	0.0864614	0.038037
ENSSSCG00000010224	EGR2	early growth response 2 [Source:HGNC Symbol;Acc:HGNC:3239]	0.0162389	5.9244e-08
ENSSSCG00000014336	EGR1	early growth response 1 [Source:HGNC Symbol;Acc:HGNC:3238]	0.0368651	3.9703e-10
ENSSSCG00000025986	EDARADD	EDAR-associated death domain [Source:HGNC Symbol;Acc:HGNC:14341]	9.67526	0.012723
ENSSSCG00000011880	EAF2	ELL associated factor 2 [Source:HGNC Symbol;Acc:HGNC:23115]	2.56045	0.033595
ENSSSCG00000016991	DUSP1	dual specificity phosphatase 1 [Source:HGNC Symbol;Acc:HGNC:3064]	0.385072	0.0031222
ENSSSCG00000008568	DRC1	dynein regulatory complex subunit 1 [Source:HGNC Symbol;Acc:HGNC:24245]	9.50641	0.013404
ENSSSCG00000003766	DNAJB4	DnaJ heat shock protein family (Hsp40) member B4 [Source:HGNC Symbol;Acc:HGNC:14886]	0.216029	0.0334
ENSSSCG00000013784	DNAJB1	DnaJ heat shock protein family (Hsp40) member B1 [Source:HGNC Symbol;Acc:HGNC:5270]	0.197168	0.00025032
ENSSSCG00000005131	DMRTA1	DMRT-like family A1 [Source:HGNC Symbol;Acc:HGNC:13826]	0.260562	0.017482
ENSSSCG00000027726	DLL1	delta-like 1 (Drosophila) [Source:HGNC Symbol;Acc:HGNC:2908]	0.466872	0.036785
ENSSSCG00000015746	DLGAP2	discs, large (Drosophila) homolog-associated protein 2 [Source:HGNC Symbol;Acc:HGNC:2906]	0.0771816	0.0038925
ENSSSCG00000010428	DKK1	dickkopf WNT signaling pathway inhibitor 1 [Source:HGNC Symbol;Acc:HGNC:2891]	0.144146	0.002923
ENSSSCG00000015552	DHX9	-	10.2532	0.028966
ENSSSCG00000000188	DHH	desert hedgehog [Source:HGNC Symbol;Acc:HGNC:2865]	0.119634	0.0051209
ENSSSCG00000010876	DESI2	desumoylating isopeptidase 2 [Source:HGNC Symbol;Acc:HGNC:24264]	2.0114	0.019193
ENSSSCG00000012695	DDX26B	DEAD/H (Asp-Glu-Ala-Asp/His) box polypeptide 26B [Source:HGNC Symbol;Acc:HGNC:27334]	2.03764	0.022211
ENSSSCG00000025240	DDIT4L	DNA damage inducible transcript 4 like [Source:HGNC Symbol;Acc:HGNC:30555]	0.339998	0.0069047
ENSSSCG00000008942	DCK	deoxycytidine kinase [Source:HGNC Symbol;Acc:HGNC:2704]	2.44223	0.039173
ENSSSCG00000000130	CYTH4	cytohesin 4 [Source:HGNC Symbol;Acc:HGNC:9505]	3.1912	0.035401
ENSSSCG00000006940	CYR61	cysteine-rich, angiogenic inducer, 61 [Source:HGNC Symbol;Acc:HGNC:2654]	0.208946	8.9485e-07
ENSSSCG00000021940	CYP2J34	cytochrome P450, family 2, subfamily J, polypeptide 34 [Source:RefSeq peptide;Acc:NP_001231562]	3.23642	0.021588
ENSSSCG00000008311	CYP26B1	cytochrome P450 family 26 subfamily B member 1 [Source:HGNC Symbol;Acc:HGNC:20581]	0.116282	0.0024533
ENSSSCG00000001906	CYP1A1	cytochrome P450 family 1 subfamily A member 1 [Source:HGNC Symbol;Acc:HGNC:2595]	0.4531	0.012535
ENSSSCG00000024024	CX3CR1	chemokine (C-X3-C motif) receptor 1 [Source:HGNC Symbol;Acc:HGNC:2558]	0.326329	0.0098867
ENSSSCG00000027762	CU633166.1	-	3.3422	0.016929
ENSSSCG00000004192	CTGF	connective tissue growth factor [Source:HGNC Symbol;Acc:HGNC:2500]	0.47589	0.018786
ENSSSCG00000012960	CST6	cystatin E/M [Source:HGNC Symbol;Acc:HGNC:2478]	5.52395	0.00020302
ENSSSCG00000031031	CSMD3	CUB and Sushi multiple domains 3 [Source:HGNC Symbol;Acc:HGNC:19291]	0.089034	0.0064216
ENSSSCG00000021186	CRP	C-reactive protein, pentraxin-related [Source:HGNC Symbol;Acc:HGNC:2367]	2.88506	0.00055639
ENSSSCG00000023933	CRACR2B	calcium release activated channel regulator 2B [Source:HGNC Symbol;Acc:HGNC:28703]	0.160941	0.00065418
ENSSSCG00000030942	CR956640.5	-	0.282593	0.032035
ENSSSCG00000011547	CPNE9	copine family member IX [Source:HGNC Symbol;Acc:HGNC:24336]	2.90895	0.0029709
ENSSSCG00000013667	COL5A3	collagen alpha-3(V) chain precursor [Source:RefSeq peptide;Acc:NP_001098758]	2.7102	0.016516
ENSSSCG00000001711	CLIC5	chloride intracellular channel 5 [Source:HGNC Symbol;Acc:HGNC:13517]	3.02178	0.0053696
ENSSSCG00000000656	CLEC2B	C-type lectin domain family 2 member B [Source:HGNC Symbol;Acc:HGNC:2053]	7.58632	0.030453
ENSSSCG00000010123	CLDN5	claudin 5 [Source:HGNC Symbol;Acc:HGNC:2047]	0.392047	0.0065587
ENSSSCG00000030344	CLDN19	claudin 19 [Source:HGNC Symbol;Acc:HGNC:2040]	0.157618	0.022158
ENSSSCG00000021415	CLDN15	claudin 15 [Source:HGNC Symbol;Acc:HGNC:2036]	0.385847	0.0070163
ENSSSCG00000011747	CLDN11	claudin 11 [Source:HGNC Symbol;Acc:HGNC:8514]	0.0957356	0.044536
ENSSSCG00000000171	CKAP4	cytoskeleton-associated protein 4 [Source:HGNC Symbol;Acc:HGNC:16991]	2.73511	0.017589
ENSSSCG00000011625	CHST13	carbohydrate (chondroitin 4) sulfotransferase 13 [Source:HGNC Symbol;Acc:HGNC:21755]	0.468428	0.010994
ENSSSCG00000015476	CHI3L1	chitinase 3 like 1 [Source:HGNC Symbol;Acc:HGNC:1932]	3.97788	0.00085231
ENSSSCG00000030787	CH242-51E15.1	-	5.10284	0.001387
ENSSSCG00000009046	CH242-197H16.1	-	7.37478	0.018644
ENSSSCG00000028070	CH242-128B1.1	-	5.16977	0.034847
ENSSSCG00000004886	CDH7	cadherin 7, type 2 [Source:HGNC Symbol;Acc:HGNC:1766]	0.392374	0.028816
ENSSSCG00000015961	CDCA7	cell division cycle associated 7 [Source:HGNC Symbol;Acc:HGNC:14628]	0.338634	0.0099621
ENSSSCG00000012996	CDC42EP2	CDC42 effector protein (Rho GTPase binding) 2 [Source:HGNC Symbol;Acc:HGNC:16263]	4.31422	0.0016753
ENSSSCG00000011925	CD200R1	cell surface glycoprotein CD200 receptor 1 precursor [Source:RefSeq peptide;Acc:NP_001230475]	0.203415	0.0047444
ENSSSCG00000002144	CCNB1IP1	cyclin B1 interacting protein 1, E3 ubiquitin protein ligase [Source:HGNC Symbol;Acc:HGNC:19437]	0.387535	0.047784
ENSSSCG00000015436	CCDC71L	coiled-coil domain containing 71-like [Source:HGNC Symbol;Acc:HGNC:26685]	3.50205	0.041682
ENSSSCG00000011378	CCDC71	coiled-coil domain containing 71 [Source:HGNC Symbol;Acc:HGNC:25760]	2.11418	0.022823
ENSSSCG00000017988	CCDC42	-	4.18608	0.049423
ENSSSCG00000009141	CCDC109B	coiled-coil domain containing 109B [Source:HGNC Symbol;Acc:HGNC:26076]	0.477244	0.036797
ENSSSCG00000017160	CBX4	chromobox 4 [Source:HGNC Symbol;Acc:HGNC:1554]	0.283673	0.032644
ENSSSCG00000013430	CBARP	calcium channel, voltage-dependent, beta subunit associated regulatory protein [Source:HGNC Symbol;Acc:HGNC:28617]	2.52328	0.030417
ENSSSCG00000016635	CAV2	Caveolin-2 [Source:UniProtKB/Swiss-Prot;Acc:Q2QLE2]	0.475066	0.011062
ENSSSCG00000028711	CASP1	caspase-1 [Source:RefSeq peptide;Acc:NP_999327]	0.448879	0.013991
ENSSSCG00000012857	CARS	cysteinyl-tRNA synthetase [Source:HGNC Symbol;Acc:HGNC:1493]	2.22792	0.0082128
ENSSSCG00000022611	CAPRIN2	caprin family member 2 [Source:HGNC Symbol;Acc:HGNC:21259]	0.378877	0.0094168
ENSSSCG00000011582	CAND2	cullin-associated and neddylation-dissociated 2 (putative) [Source:HGNC Symbol;Acc:HGNC:30689]	0.464065	0.01658
ENSSSCG00000006141	CA3	Carbonic anhydrase 3 [Source:UniProtKB/Swiss-Prot;Acc:Q5S1S4]	0.338869	0.03376
ENSSSCG00000006142	CA1	carbonic anhydrase I [Source:HGNC Symbol;Acc:HGNC:1368]	4.70469	0.026158
ENSSSCG00000001560	C6orf222	chromosome 6 open reading frame 222 [Source:HGNC Symbol;Acc:HGNC:33769]	6.26016	4.7963e-05
ENSSSCG00000001734	C6orf141	chromosome 6 open reading frame 141 [Source:HGNC Symbol;Acc:HGNC:21351]	2.34161	0.048336
ENSSSCG00000024089	C5orf30	chromosome 5 open reading frame 30 [Source:HGNC Symbol;Acc:HGNC:25052]	2.90432	0.0080194
ENSSSCG00000010074	C22orf15	chromosome 22 open reading frame 15 [Source:HGNC Symbol;Acc:HGNC:15558]	0.0356019	0.0025874
ENSSSCG00000024634	C10orf99	chromosome 10 open reading frame 99 [Source:HGNC Symbol;Acc:HGNC:31428]	0.0394235	0.0068974
ENSSSCG00000023118	BZW2	basic leucine zipper and W2 domains 2 [Source:HGNC Symbol;Acc:HGNC:18808]	2.09493	0.021896
ENSSSCG00000003123	BSPH1	binder of sperm protein homolog 1 [Source:HGNC Symbol;Acc:HGNC:33906]	3.25081	0.0071992
ENSSSCG00000005045	BMP4	bone morphogenetic protein 4 [Source:HGNC Symbol;Acc:HGNC:1071]	0.418848	0.0098161
ENSSSCG00000015099	BCL9L	B-cell CLL/lymphoma 9-like [Source:HGNC Symbol;Acc:HGNC:23688]	0.474112	0.013852
ENSSSCG00000027426	BCL3	B-cell CLL/lymphoma 3 [Source:HGNC Symbol;Acc:HGNC:998]	3.27342	0.020481
ENSSSCG00000008392	BCL11A	B-cell CLL/lymphoma 11A (zinc finger protein) [Source:HGNC Symbol;Acc:HGNC:13221]	3.15229	0.02618
ENSSSCG00000011014	BAMBI	BMP and activin membrane-bound inhibitor [Source:HGNC Symbol;Acc:HGNC:30251]	0.332724	0.0069426
ENSSSCG00000012029	BACH1	BTB and CNC homology 1, basic leucine zipper transcription factor 1 [Source:HGNC Symbol;Acc:HGNC:935]	3.45384	0.045202
ENSSSCG00000007465	B4GALT5	UDP-Gal:betaGlcNAc beta 1,4- galactosyltransferase, polypeptide 5 [Source:HGNC Symbol;Acc:HGNC:928]	3.30488	0.020482
ENSSSCG00000012713	ATP11C	ATPase, class VI, type 11C [Source:HGNC Symbol;Acc:HGNC:13554]	2.9227	0.00038108
ENSSSCG00000014819	ATG16L2	autophagy related 16 like 2 [Source:HGNC Symbol;Acc:HGNC:25464]	0.460477	0.027343
ENSSSCG00000015595	ATF3	activating transcription factor 3 [Source:HGNC Symbol;Acc:HGNC:785]	0.100287	0.024345
ENSSSCG00000015340	ASNS	asparagine synthetase (glutamine-hydrolyzing) [Source:HGNC Symbol;Acc:HGNC:753]	2.03948	0.023912
ENSSSCG00000002252	ARRDC4	arrestin domain containing 4 [Source:HGNC Symbol;Acc:HGNC:28087]	3.32441	0.012908
ENSSSCG00000012510	ARMCX2	armadillo repeat containing, X-linked 2 [Source:HGNC Symbol;Acc:HGNC:16869]	0.488456	0.047245
ENSSSCG00000011078	ARMC3	armadillo repeat containing 3 [Source:HGNC Symbol;Acc:HGNC:30964]	0.158187	0.04979
ENSSSCG00000001550	ARMC12	armadillo repeat containing 12 [Source:HGNC Symbol;Acc:HGNC:21099]	3.60225	0.0014405
ENSSSCG00000008123	ARID5A	AT-rich interaction domain 5A [Source:HGNC Symbol;Acc:HGNC:17361]	2.4657	0.0097748
ENSSSCG00000024223	ARHGEF16	Rho guanine nucleotide exchange factor 16 [Source:HGNC Symbol;Acc:HGNC:15515]	0.239218	0.00047324
ENSSSCG00000018058	ARHGAP23	Rho GTPase activating protein 23 [Source:HGNC Symbol;Acc:HGNC:29293]	2.03299	0.036539
ENSSSCG00000002294	ARG2	arginase 2 [Source:HGNC Symbol;Acc:HGNC:664]	3.481	0.0066073
ENSSSCG00000004567	APH1B	aph-1 homolog B, gamma secretase subunit [Source:HGNC Symbol;Acc:HGNC:24080]	4.78527	0.02483
ENSSSCG00000013636	AP1M2	adaptor related protein complex 1 mu 2 subunit [Source:HGNC Symbol;Acc:HGNC:558]	0.186287	0.037721
ENSSSCG00000015798	ANKRD37	ankyrin repeat domain 37 [Source:HGNC Symbol;Acc:HGNC:29593]	0.428124	0.042401
ENSSSCG00000014079	ANKRD31	ankyrin repeat domain 31 [Source:HGNC Symbol;Acc:HGNC:26853]	0.21588	0.044814
ENSSSCG00000024785	ANKLE1	ankyrin repeat and LEM domain containing 1 [Source:HGNC Symbol;Acc:HGNC:26812]	3.77532	0.037348
ENSSSCG00000007022	ANK1	ankyrin 1 [Source:HGNC Symbol;Acc:HGNC:492]	8.26091	7.1591e-06
ENSSSCG00000011388	AMIGO3	adhesion molecule with Ig-like domain 3 [Source:HGNC Symbol;Acc:HGNC:24075]	2.06866	0.025649
ENSSSCG00000026431	ALPL	alkaline phosphatase, liver/bone/kidney [Source:HGNC Symbol;Acc:HGNC:438]	4.3241	0.010897
ENSSSCG00000017923	ALOX15	arachidonate 15-lipoxygenase [Source:HGNC Symbol;Acc:HGNC:433]	2.68738	0.031884
ENSSSCG00000011437	ALAS1	5'-aminolevulinate synthase 1 [Source:HGNC Symbol;Acc:HGNC:396]	0.279806	0.015065
ENSSSCG00000004033	AGPAT4	1-acylglycerol-3-phosphate O-acyltransferase 4 [Source:HGNC Symbol;Acc:HGNC:20885]	2.24903	0.031314
ENSSSCG00000010647	ADRB1	beta-1 adrenergic receptor [Source:RefSeq peptide;Acc:NP_001116546]	0.277258	0.011402
ENSSSCG00000013408	ADM	ADM Adrenomedullin Proadrenomedullin N-20 terminal peptide [Source:UniProtKB/Swiss-Prot;Acc:P53366]	0.0801141	2.1701e-13
ENSSSCG00000009184	ADH4	alcohol dehydrogenase 4 (class II), pi polypeptide [Source:HGNC Symbol;Acc:HGNC:252]	0.122419	0.022469
ENSSSCG00000010621	ADD3	adducin 3 [Source:HGNC Symbol;Acc:HGNC:245]	0.4825	0.030325
ENSSSCG00000020736	ADD2	adducin 2 [Source:HGNC Symbol;Acc:HGNC:244]	5.14617	0.0087798
ENSSSCG00000015250	ADAMTS15	ADAM metallopeptidase with thrombospondin type 1 motif 15 [Source:HGNC Symbol;Acc:HGNC:16305]	2.41647	0.01068
ENSSSCG00000016816	ADAMTS12	ADAM metallopeptidase with thrombospondin type 1 motif 12 [Source:HGNC Symbol;Acc:HGNC:14605]	2.01405	0.020956
ENSSSCG00000011630	ACKR4	atypical chemokine receptor 4 [Source:HGNC Symbol;Acc:HGNC:1611]	0.436817	0.019173
ENSSSCG00000006416	ACKR1	atypical chemokine receptor 1 (Duffy blood group) [Source:HGNC Symbol;Acc:HGNC:4035]	4.679	0.030752
ENSSSCG00000004049	ACAT2	acetyl-CoA acetyltransferase 2 [Source:HGNC Symbol;Acc:HGNC:94]	0.30275	0.0029543
ENSSSCG00000004510	ACAA2	acetyl-CoA acyltransferase 2 [Source:HGNC Symbol;Acc:HGNC:83]	2.66198	0.017544
ENSSSCG00000017789	ABHD15	abhydrolase domain containing 15 [Source:HGNC Symbol;Acc:HGNC:26971]	0.391477	0.017563
ENSSSCG00000023121	ABCA7	ATP binding cassette subfamily A member 7 [Source:HGNC Symbol;Acc:HGNC:37]	2.06437	0.04493
ENSSSCG00000017141	AATK	apoptosis-associated tyrosine kinase [Source:HGNC Symbol;Acc:HGNC:21]	0.41685	0.04144
ENSSSCG00000024048	-//-		0.0119537	0.024241
ENSSSCG00000020439	-//-		0.0159965	0.03978
ENSSSCG00000026880	-//-		0.0326811	0.034657
ENSSSCG00000021543	-//-		0.0488499	0.034517
ENSSSCG00000023360	-//-		0.0499421	0.032348
ENSSSCG00000020149	-//-		0.0642838	0.0069218
ENSSSCG00000027242	-//-		0.100405	0.016655
ENSSSCG00000006563	-//-		0.101033	0.0058511
ENSSSCG00000024464	-//-		0.103213	2.0489e-05
ENSSSCG00000025838	-//-		0.111105	0.011949
ENSSSCG00000018883	-//-		0.111298	0.043384
ENSSSCG00000004084	-//-		0.115463	0.0359
ENSSSCG00000010475	-//-		0.119659	0.025769
ENSSSCG00000018312	-//-		0.126368	0.0010556
ENSSSCG00000022017	-//-		0.140253	0.0017169
ENSSSCG00000018746	-//-		0.160829	0.047478
ENSSSCG00000020146	-//-		0.166374	0.039146
ENSSSCG00000028567	-//-		0.172229	0.031015
ENSSSCG00000025190	-//-		0.203472	0.0033889
ENSSSCG00000002993	-//-		0.236089	0.010805
ENSSSCG00000024853	-//-		0.240815	0.00026244
ENSSSCG00000022566	-//-		0.265301	0.0016685
ENSSSCG00000026321	-//-		0.266443	0.034208
ENSSSCG00000030644	-//-		0.272042	0.011898
ENSSSCG00000002623	-//-		0.274314	0.0010263
ENSSSCG00000022483	-//-		0.279225	0.028856
ENSSSCG00000028800	-//-		0.285369	0.047494
ENSSSCG00000000809	-//-		0.291769	0.037902
ENSSSCG00000030141	-//-		0.309176	0.013046
ENSSSCG00000025162	-//-		0.309755	0.0040314
ENSSSCG00000027453	-//-		0.319924	0.0099946
ENSSSCG00000011067	-//-		0.328417	0.011654
ENSSSCG00000025103	-//-		0.334551	0.025675
ENSSSCG00000011513	-//-		0.337509	0.027291
ENSSSCG00000029160	-//-		0.342221	0.013258
ENSSSCG00000023044	-//-		0.342268	0.033164
ENSSSCG00000018061	-//-		0.342696	0.0011448
ENSSSCG00000007147	-//-		0.387079	0.042787
ENSSSCG00000020929	-//-		0.387267	0.03949
ENSSSCG00000028912	-//-		0.391314	0.013857
ENSSSCG00000023680	-//-		0.393681	0.002816
ENSSSCG00000005488	-//-		0.404048	0.037448
ENSSSCG00000010064	-//-		0.404525	0.049254
ENSSSCG00000003909	-//-		0.419546	0.024866
ENSSSCG00000025322	-//-		0.438364	0.027465
ENSSSCG00000027580	-//-		0.446273	0.020628
ENSSSCG00000011239	-//-		0.460253	0.035765
ENSSSCG00000008355	-//-		0.461787	0.036387
ENSSSCG00000000566	-//-		0.463487	0.039113
ENSSSCG00000016095	-//-		0.466808	0.0074547
ENSSSCG00000007239	-//-		0.484041	0.049491
ENSSSCG00000020706	-//-		0.484074	0.010494
ENSSSCG00000008281	-//-		0.489778	0.02997
ENSSSCG00000011913	-//-		0.494966	0.034627
ENSSSCG00000014108	-//-		0.496512	0.015346
ENSSSCG00000011810	-//-		2.01293	0.021261
ENSSSCG00000008136	-//-		2.0351	0.038008
ENSSSCG00000023740	-//-		2.08493	0.019353
ENSSSCG00000023667	-//-		2.11228	0.041923
ENSSSCG00000002486	-//-		2.11873	0.048151
ENSSSCG00000015618	-//-		2.12668	0.046228
ENSSSCG00000017608	-//-		2.12697	0.028599
ENSSSCG00000004195	-//-		2.13672	0.01143
ENSSSCG00000022273	-//-		2.18162	0.019049
ENSSSCG00000028044	-//-		2.19649	0.019713
ENSSSCG00000028682	-//-		2.23954	0.048044
ENSSSCG00000029217	-//-		2.24778	0.038107
ENSSSCG00000010148	-//-		2.25293	0.0072039
ENSSSCG00000029123	-//-		2.25887	0.034822
ENSSSCG00000029190	-//-		2.30346	0.040262
ENSSSCG00000014252	-//-		2.31739	0.013568
ENSSSCG00000022258	-//-		2.32576	0.048369
ENSSSCG00000018225	-//-		2.33577	0.035305
ENSSSCG00000000508	-//-		2.35969	0.0077768
ENSSSCG00000030669	-//-		2.36411	0.011865
ENSSSCG00000007395	-//-		2.37775	0.0069854
ENSSSCG00000024929	-//-		2.41145	0.0047912
ENSSSCG00000011977	-//-		2.42788	0.0075785
ENSSSCG00000026236	-//-		2.4485	0.028383
ENSSSCG00000025855	-//-		2.49424	0.024796
ENSSSCG00000025801	-//-		2.54136	0.0045969
ENSSSCG00000015222	-//-		2.58023	0.014007
ENSSSCG00000028582	-//-		2.60684	0.048925
ENSSSCG00000004417	-//-		2.6381	0.0054239
ENSSSCG00000028450	-//-		2.65277	0.040749
ENSSSCG00000008999	-//-		2.7448	0.0030572
ENSSSCG00000030356	-//-		2.76255	0.0080639
ENSSSCG00000009469	-//-		2.95263	0.048647
ENSSSCG00000027042	-//-		3.02388	0.010528
ENSSSCG00000018229	-//-		3.02828	0.034601
ENSSSCG00000026890	-//-		3.14661	0.0081025
ENSSSCG00000030198	-//-		3.1795	0.012258
ENSSSCG00000005511	-//-		3.18104	0.019592
ENSSSCG00000022453	-//-		3.20517	0.027714
ENSSSCG00000029726	-//-		3.22455	0.046055
ENSSSCG00000009945	-//-		3.24969	0.00016285
ENSSSCG00000025922	-//-		3.25419	0.017651
ENSSSCG00000024691	-//-		3.25893	0.02651
ENSSSCG00000002260	-//-		3.36359	0.041748
ENSSSCG00000018178	-//-		3.4238	0.023102
ENSSSCG00000023171	-//-		3.42642	0.0084371
ENSSSCG00000029915	-//-		3.46895	0.012224
ENSSSCG00000023161	-//-		3.50108	0.016151
ENSSSCG00000008596	-//-		3.5203	0.0047783
ENSSSCG00000024537	-//-		3.52372	0.017563
ENSSSCG00000002746	-//-		3.55192	0.024605
ENSSSCG00000023038	-//-		3.55759	0.038186
ENSSSCG00000028154	-//-		3.55858	0.047041
ENSSSCG00000021600	-//-		3.59427	0.033649
ENSSSCG00000019283	-//-		3.65507	0.038476
ENSSSCG00000023768	-//-		3.84878	0.044412
ENSSSCG00000024105	-//-		3.88927	0.0023695
ENSSSCG00000002345	-//-		4.08631	0.048375
ENSSSCG00000028255	-//-		4.12302	0.023817
ENSSSCG00000025631	-//-		4.12702	0.0074054
ENSSSCG00000023733	-//-		4.12788	0.0015978
ENSSSCG00000021572	-//-		4.1336	0.00014101
ENSSSCG00000022015	-//-		4.14393	0.047277
ENSSSCG00000002745	-//-		4.22954	0.044758
ENSSSCG00000000411	-//-		4.31602	0.02773
ENSSSCG00000030008	-//-		4.52181	0.0062408
ENSSSCG00000030427	-//-		4.60149	0.0033344
ENSSSCG00000021261	-//-		4.60563	0.039155
ENSSSCG00000008187	-//-		4.62194	0.025243
ENSSSCG00000023739	-//-		4.62194	0.0273
ENSSSCG00000019572	-//-		4.65216	0.0071988
ENSSSCG00000028807	-//-		4.87905	0.013041
ENSSSCG00000022818	-//-		4.9338	0.00086178
ENSSSCG00000022220	-//-		4.9633	0.012113
ENSSSCG00000008998	-//-		5.00962	5.1055e-07
ENSSSCG00000019065	-//-		5.04446	0.00066788
ENSSSCG00000001131	-//-		5.11098	0.010481
ENSSSCG00000002743	-//-		5.20537	0.038939
ENSSSCG00000025212	-//-		5.22272	7.5005e-05
ENSSSCG00000026548	-//-		5.29856	0.019587
ENSSSCG00000027975	-//-		5.47629	0.027681
ENSSSCG00000011908	-//-		5.47857	0.00096847
ENSSSCG00000011648	-//-		5.63963	1.7292e-07
ENSSSCG00000011344	-//-		5.76732	0.020071
ENSSSCG00000009324	-//-		5.81025	0.028761
ENSSSCG00000012759	-//-		5.83568	0.037303
ENSSSCG00000019364	-//-		6.02976	0.026721
ENSSSCG00000018540	-//-		6.39214	0.022923
ENSSSCG00000019894	-//-		6.52555	0.019865
ENSSSCG00000026589	-//-		6.53144	0.0078686
ENSSSCG00000000426	-//-		6.64975	0.044707
ENSSSCG00000014243	-//-		6.77866	0.0043333
ENSSSCG00000029574	-//-		7.09499	0.0064135
ENSSSCG00000018972	-//-		7.18307	0.0098951
ENSSSCG00000028525	-//-		7.36048	0.018954
ENSSSCG00000024250	-//-		7.82125	0.0025889
ENSSSCG00000026031	-//-		7.96956	0.003845
ENSSSCG00000026836	-//-		8.20384	0.0020812
ENSSSCG00000025504	-//-		8.37855	0.030198
ENSSSCG00000009498	-//-		8.55934	0.0021463
ENSSSCG00000027559	-//-		8.94946	0.015046
ENSSSCG00000004170	-//-		9.29594	5.2006e-05
ENSSSCG00000018923	-//-		9.42439	3.8232e-05
ENSSSCG00000028046	-//-		10.54	0.00028656
ENSSSCG00000018533	-//-		10.5648	0.040689
ENSSSCG00000006431	-//-		10.8558	0.0011723
ENSSSCG00000016308	-//-		11.0387	0.039783
ENSSSCG00000030102	-//-		11.905	0.048857
ENSSSCG00000014272	-//-		12.5429	0.0065515
ENSSSCG00000023013	-//-		13.7523	0.0065396
ENSSSCG00000019284	-//-		14.455	0.0052291
ENSSSCG00000020363	-//-		16.4567	0.0081982
ENSSSCG00000019590	-//-		18.1714	0.023847
ENSSSCG00000003252	-//-		18.9483	0.0081324
ENSSSCG00000027867	-//-		19.3264	0.032548
ENSSSCG00000027023	-//-		20.1764	0.029886
ENSSSCG00000005638	-//-		20.771	0.049032
ENSSSCG00000018620	-//-		23.6472	0.0071235
ENSSSCG00000024765	-//-		24.2246	0.0025696
ENSSSCG00000014727	-//-		25.8716	0.0097368
ENSSSCG00000001829	-//-		28.3505	5.2521e-05
ENSSSCG00000023086	-//-		35.1828	0.00060443
ENSSSCG00000020578	-//-		46.6628	0.00019467
ENSSSCG00000029401	-//-		271.235	0.00011121
ENSSSCG00000014249	43527	membrane associated ring-CH-type finger 3 [Source:HGNC Symbol;Acc:HGNC:28728]	3.55168	0.00040314

## Sheet: Table S9
Table S9. DEGs between the male IUGR and male NBW piglets on day 28 (Fold change > 2 or < 0.5, P < 0.05)
Ensembl ID	Gene Name	Description	Fold change	P-value
ENSSSCG00000023609	TP53INP1	tumor protein p53 inducible nuclear protein 1 [Source:HGNC Symbol;Acc:HGNC:18022]	2.22314	0.033506
ENSSSCG00000028530	TMEM52	transmembrane protein 52 [Source:HGNC Symbol;Acc:HGNC:27916]	2.84435	0.0022679
ENSSSCG00000011848	TFRC	transferrin receptor [Source:HGNC Symbol;Acc:HGNC:11763]	0.330243	0.018673
ENSSSCG00000022091	SLITRK4	SLIT and NTRK like family member 4 [Source:HGNC Symbol;Acc:HGNC:23502]	0.0659355	0.037176
ENSSSCG00000003777	SLC44A5	solute carrier family 44 member 5 [Source:HGNC Symbol;Acc:HGNC:28524]	0.282182	0.028092
ENSSSCG00000021508	SLC35G2	solute carrier family 35 member G2 [Source:HGNC Symbol;Acc:HGNC:28480]	2.70401	0.033556
ENSSSCG00000003392	SLC25A33	solute carrier family 25 (pyrimidine nucleotide carrier), member 33 [Source:HGNC Symbol;Acc:HGNC:29681]	2.35512	0.00084422
ENSSSCG00000009871	SDS	serine dehydratase [Source:HGNC Symbol;Acc:HGNC:10691]	13.1246	0.02465
ENSSSCG00000028821	SASS6	SAS-6 centriolar assembly protein [Source:HGNC Symbol;Acc:HGNC:25403]	0.434853	0.0020447
ENSSSCG00000003590	PTPRU	protein tyrosine phosphatase, receptor type, U [Source:HGNC Symbol;Acc:HGNC:9683]	2.13806	0.0074559
ENSSSCG00000011133	PFKFB3	6-phosphofructo-2-kinase/fructose-2,6-biphosphatase 3 [Source:HGNC Symbol;Acc:HGNC:8874]	0.244957	0.029158
ENSSSCG00000021332	PAX8	paired box 8 [Source:HGNC Symbol;Acc:HGNC:8622]	2.10468	0.034518
ENSSSCG00000029665	PAPOLB	poly(A) polymerase beta [Source:HGNC Symbol;Acc:HGNC:15970]	4.21082	0.020169
ENSSSCG00000024596	NOCT	nocturnin [Source:HGNC Symbol;Acc:HGNC:14254]	2.84988	0.0063106
ENSSSCG00000000961	MIOX	myo-inositol oxygenase [Source:HGNC Symbol;Acc:HGNC:14522]	0.47316	0.0067311
ENSSSCG00000003669	MFSD2A	major facilitator superfamily domain containing 2A [Source:HGNC Symbol;Acc:HGNC:25897]	7.89424	0.045785
ENSSSCG00000030351	MEF2B	myocyte enhancer factor 2B [Source:HGNC Symbol;Acc:HGNC:6995]	0.281284	0.04955
ENSSSCG00000003755	MCOLN2	mucolipin 2 [Source:HGNC Symbol;Acc:HGNC:13357]	3.59128	0.00022871
ENSSSCG00000004509	LIPG	lipase, endothelial [Source:HGNC Symbol;Acc:HGNC:6623]	2.5433	0.027341
ENSSSCG00000030511	LGR5	leucine-rich repeat containing G protein-coupled receptor 5 [Source:HGNC Symbol;Acc:HGNC:4504]	0.476881	0.012875
ENSSSCG00000004215	KIAA0408	KIAA0408 [Source:HGNC Symbol;Acc:HGNC:21636]	0.366351	0.046466
ENSSSCG00000027192	IQCF3	IQ motif containing F3 [Source:HGNC Symbol;Acc:HGNC:31816]	0.216644	0.0082972
ENSSSCG00000006912	HFM1	HFM1, ATP-dependent DNA helicase homolog [Source:HGNC Symbol;Acc:HGNC:20193]	2.39081	0.019094
ENSSSCG00000002383	FOS	FBJ murine osteosarcoma viral oncogene homolog [Source:HGNC Symbol;Acc:HGNC:3796]	0.159851	0.008214
ENSSSCG00000006678	FCGR1A	-	2.04613	0.018867
ENSSSCG00000026812	EMG1	-	0.183582	0.013841
ENSSSCG00000014336	EGR1	early growth response 1 [Source:HGNC Symbol;Acc:HGNC:3238]	0.272117	9.91e-09
ENSSSCG00000003797	DIRAS3	DIRAS family, GTP-binding RAS-like 3 [Source:HGNC Symbol;Acc:HGNC:687]	2.53415	0.0235
ENSSSCG00000027643	DIO2	deiodinase, iodothyronine, type II [Source:HGNC Symbol;Acc:HGNC:2884]	0.417544	0.00089184
ENSSSCG00000021940	CYP2J34	cytochrome P450, family 2, subfamily J, polypeptide 34 [Source:RefSeq peptide;Acc:NP_001231562]	7.17958	0.016715
ENSSSCG00000011318	CXCR6	chemokine (C-X-C motif) receptor 6 [Source:HGNC Symbol;Acc:HGNC:16647]	2.17136	0.028239
ENSSSCG00000010256	COL13A1	collagen, type XIII, alpha 1 [Source:HGNC Symbol;Acc:HGNC:2190]	2.52363	0.00229
ENSSSCG00000012164	CNKSR2	connector enhancer of kinase suppressor of Ras 2 [Source:HGNC Symbol;Acc:HGNC:19701]	0.104061	0.035355
ENSSSCG00000012265	CHST7	carbohydrate (N-acetylglucosamine 6-O) sulfotransferase 7 [Source:HGNC Symbol;Acc:HGNC:13817]	2.2484	0.002234
ENSSSCG00000004754	CHAC1	ChaC glutathione-specific gamma-glutamylcyclotransferase 1 [Source:HGNC Symbol;Acc:HGNC:28680]	5.67217	0.023503
ENSSSCG00000008555	CGREF1	cell growth regulator with EF-hand domain 1 [Source:HGNC Symbol;Acc:HGNC:16962]	0.47698	0.046891
ENSSSCG00000013579	CD209	-	2.59512	0.013213
ENSSSCG00000001908	CCDC33	coiled-coil domain containing 33 [Source:HGNC Symbol;Acc:HGNC:26552]	5.8288	0.023004
ENSSSCG00000016671	CCDC129	coiled-coil domain containing 129 [Source:HGNC Symbol;Acc:HGNC:27363]	2.91481	0.045111
ENSSSCG00000010686	BAG3	BCL2 associated athanogene 3 [Source:HGNC Symbol;Acc:HGNC:939]	2.07197	0.021058
ENSSSCG00000001088	ATP6V1G1	ATPase, H+ transporting, lysosomal 13kDa, V1 subunit G1 [Source:HGNC Symbol;Acc:HGNC:864]	0.138111	0.028646
ENSSSCG00000002294	ARG2	arginase 2 [Source:HGNC Symbol;Acc:HGNC:664]	2.33739	0.045041
ENSSSCG00000015068	APOA4	apolipoprotein A-IV [Source:HGNC Symbol;Acc:HGNC:602]	2.93244	0.0015298
ENSSSCG00000013344	ANO5	anoctamin 5 [Source:HGNC Symbol;Acc:HGNC:27337]	0.16064	0.014489
ENSSSCG00000010445	ANKRD22	ankyrin repeat domain 22 [Source:HGNC Symbol;Acc:HGNC:28321]	0.474046	0.0046977
ENSSSCG00000010461	ANKRD1	ankyrin repeat domain 1 (cardiac muscle) [Source:HGNC Symbol;Acc:HGNC:15819]	0.378221	0.010979
ENSSSCG00000000810	AMIGO2	adhesion molecule with Ig-like domain 2 [Source:HGNC Symbol;Acc:HGNC:24073]	2.2749	0.004458
ENSSSCG00000030845	AFP	-	4.17189	0.037559
ENSSSCG00000008949	AFP	Alpha-fetoprotein [Source:UniProtKB/Swiss-Prot;Acc:Q8MJ76]	4.34754	0.040944
ENSSSCG00000021574	-//-		0.0531164	0.0036163
ENSSSCG00000009637	-//-		0.346854	0.032138
ENSSSCG00000024992	-//-		0.363922	0.038964
ENSSSCG00000027756	-//-		0.391504	0.011037
ENSSSCG00000021006	-//-		0.418152	0.00097547
ENSSSCG00000011192	-//-		2.0107	0.0088142
ENSSSCG00000006344	-//-		2.12373	0.0029464
ENSSSCG00000025704	-//-		2.1616	0.04868
ENSSSCG00000024047	-//-		2.46776	0.018638
ENSSSCG00000022220	-//-		2.48165	0.037536
ENSSSCG00000023735	-//-		2.58488	0.00061114
ENSSSCG00000000045	-//-		2.64103	0.015963
ENSSSCG00000020872	-//-		3.64369	0.0097407
ENSSSCG00000007899	-//-		4.12359	0.042069
ENSSSCG00000019843	-//-		4.14968	0.033325
ENSSSCG00000003824	-//-		5.11417	0.0099307
ENSSSCG00000029869	-//-		6.82202	0.044874
ENSSSCG00000030569	-//-		7.18606	0.046195
ENSSSCG00000022251	-//-		15.6458	0.026179
ENSSSCG00000002077	-//-		17.0701	0.013876
ENSSSCG00000000040	43346	septin 3 [Source:HGNC Symbol;Acc:HGNC:10750]	0.226283	0.020726

## Sheet: Table S10
Table S10. Primer sequences of the differentially expressed genes identified by quantitative real-time polymerase chain reaction
GENE	Full name	Forward primer(5'->3')	Reverse primer(5'->3')	Product length (bp)
SLC38A5	Solute Carrier Family 38 Member 5	CTGTGGACTACAGGCAGGAG	AAGAAGAAGAGGACCCCCGT	199
SLC51B	Solute Carrier Family 51 Beta Subunit	GTGAAAGTCACGTGGAGCCT	ACATCTGGGCCCATCCGATA	129
DMRTA1	DMRT Like Family A1	GAAGGCCCTCGGAATATGGG	GCTTCCTCCCACCTACACAC	155
ADAD1	Adenosine Deaminase Domain Containing 1	GTCGATTTAACCTGCTTGCCA	ACGTAATACTCACTTTCAGGACG	183
CD200R1	CD200 Receptor 1	TCGTGGGATCCATTTGGCTT	CTCCGTGTAGCTGGCATAGG	119
